# Supplementary material for: A Million-Cow Validation of a Chromosome 14 Region Interacting with All Chromosomes for Fat Percentage in U.S. Holstein Cows
Source: Int J Mol Sci. 2024 Jan 4;25(1):674. doi: 10.3390/ijms25010674 (PMC10779465; doi:10.3390/ijms25010674)
Supplement: Supplementary file 1 [file ijms-25-00674-s001.zip]

Archive with 2 entries (2 files):
- Supplementary_material.pdf
- Table_S1.xlsx
