# Supplementary material for: A Million-Cow Validation of a Chromosome 14 Region Interacting with All Chromosomes for Fat Percentage in U.S. Holstein Cows
Source: Int J Mol Sci. 2024 Jan 4;25(1):674. doi: 10.3390/ijms25010674 (PMC10779465; doi:10.3390/ijms25010674)
Supplement: Supplementary file 1 [file ijms-25-00674-s001.zip › Table_S1.xlsx]

## Sheet: S1
snp-1	chr_1	pos_1	gene-1	snp-2	chr_2	pos_2	gene-2	rank	Effect	log10(1/p)	AC1	aa1	frq1	AC2	aa2	frq2	AC3	aa3	frq3	AC4	aa4	frq4
rs136939758	14	146715	U6_OR10AG83	rs43278037	1	125726305	ENSBTAG00000052125_CHST2	52	-0.0053	56.4171	2_1	0.0019	0.188	1_2	0.0008	0.313	1_1	-0.001	0.269	2_2	-0.0015	0.23
rs136939758	14	146715	U6_OR10AG83	rs43268477	1	125683184	SLC9A9	51	-0.0053	56.4171	2_1	0.0019	0.189	1_2	0.0008	0.312	1_1	-0.001	0.27	2_2	-0.0015	0.229
rs136939758	14	146715	U6_OR10AG83	rs43270362	1	125609019	SLC9A9	83	-0.0052	54.338	2_1	0.0021	0.169	1_2	0.0007	0.337	1_1	-0.001	0.245	2_2	-0.0014	0.249
rs136939758	14	146715	U6_OR10AG83	rs136653182	20	26615565	ITGA1(d)	193	0.0055	48.9817	1_1	0.0015	0.162	2_2	0.001	0.299	1_2	-0.0006	0.42	2_1	-0.0024	0.119
rs136939758	14	146715	U6_OR10AG83	rs29024419	20	28231492	U6_PARP8	215	-0.0054	48.3314	1_2	0.0016	0.158	2_1	0.0009	0.303	1_1	-0.0006	0.424	2_2	-0.0024	0.115
rs136939758	14	146715	U6_OR10AG83	rs132937608	20	28111718	U6_PARP8	243	-0.0055	47.6854	1_2	0.0016	0.161	2_1	0.0009	0.301	1_1	-0.0006	0.421	2_2	-0.0023	0.116
rs136939758	14	146715	U6_OR10AG83	rs110748874	8	109991888	CDK5RAP2	265	-0.0063	47.0437	2_1	0.0024	0.0757	1_2	0.0006	0.485	2_2	-0.0005	0.342	1_1	-0.0029	0.0974
rs136939758	14	146715	U6_OR10AG83	rs135333478	20	27147364	blank	266	0.0051	47.0437	1_1	0.0015	0.197	2_2	0.0009	0.278	1_2	-0.0008	0.385	2_1	-0.0019	0.139
rs136939758	14	146715	U6_OR10AG83	rs135236809	20	23802929	MTREX	308	-0.0049	45.7732	1_2	0.0015	0.211	2_1	0.0009	0.27	1_1	-0.0008	0.371	2_2	-0.0017	0.148
rs136939758	14	146715	U6_OR10AG83	rs3423092909	8	112574133	TMEM18_ALKAL2	401	0.0056	43.8995	2_2	0.002	0.0931	1_1	0.0006	0.46	2_1	-0.0006	0.325	1_2	-0.0023	0.122
rs136939758	14	146715	U6_OR10AG83	rs109077438	26	11907090	ENSBTAG00000020790_U7	402	-0.0048	43.8995	2_1	0.0023	0.15	1_2	0.0005	0.36	1_1	-0.0008	0.222	2_2	-0.0012	0.268
rs136939758	14	146715	U6_OR10AG83	rs134212233	31	105004567	ENSBTAG00000045867	455	0.005	43.2835	2_2	0.0024	0.136	1_1	0.0005	0.381	1_2	-0.0009	0.201	2_1	-0.0012	0.282
rs136939758	14	146715	U6_OR10AG83	rs109686403	6	14503593	PITX2(u)	492	0.0051	42.6718	2_2	0.0013	0.282	1_1	0.0008	0.17	1_2	-0.0003	0.412	2_1	-0.0027	0.135
rs136939758	14	146715	U6_OR10AG83	rs41619022	21	52130283	LRFN5_ENSBTAG00000006363	493	-0.0046	42.6718	2_1	0.0013	0.232	1_2	0.0009	0.253	1_1	-0.0007	0.329	2_2	-0.0016	0.185
rs136939758	14	146715	U6_OR10AG83	rs3423092866	8	112376337	SNTG2_TMEM18	535	0.0056	42.0644	2_2	0.0023	0.0881	1_1	0.0005	0.464	2_1	-0.0006	0.33	1_2	-0.0022	0.118
rs136939758	14	146715	U6_OR10AG83	rs135378020	4	103575595	KDM7A	572	0.0047	41.4612	2_2	0.0017	0.24	1_1	0.0005	0.228	1_2	-0.0004	0.355	2_1	-0.0021	0.178
rs136939758	14	146715	U6_OR10AG83	BovineHD0600003795	6	13060275	LOC112447036	618	0.0052	40.8624	2_2	0.0012	0.299	1_1	0.0007	0.145	1_2	-0.0003	0.438	2_1	-0.003	0.119
rs136939758	14	146715	U6_OR10AG83	rs109217701	4	103417517	TBXAS1	617	-0.0054	40.8624	2_1	0.0011	0.314	1_2	0.001	0.129	1_1	-0.0003	0.453	2_2	-0.003	0.103
rs136939758	14	146715	U6_OR10AG83	rs43222662	1	26169638	ROBO1	616	-0.0049	40.8624	2_1	0.0013	0.286	1_2	0.0005	0.16	1_1	-0.0002	0.422	2_2	-0.0028	0.132
rs136939758	14	146715	U6_OR10AG83	rs110199907	20	28459978	PARP8	621	0.0051	40.8624	1_1	0.0012	0.141	2_2	0.001	0.31	1_2	-0.0004	0.441	2_1	-0.0026	0.108
rs136939758	14	146715	U6_OR10AG83	rs132676004	20	23046160	ANKRD55	619	-0.0048	40.8624	1_2	0.0012	0.182	2_1	0.001	0.284	1_1	-0.0005	0.4	2_2	-0.0021	0.134
rs136939758	14	146715	U6_OR10AG83	rs133862450	20	26701720	ITGA1(d)	620	-0.0046	40.8624	2_1	0.0011	0.259	1_2	0.001	0.216	1_1	-0.0006	0.366	2_2	-0.0018	0.159
rs136939758	14	146715	U6_OR10AG83	rs43104957	18	37094127	PSMD7(d)	695	-0.0078	40.2679	2_1	0.0034	0.0383	1_2	0.0003	0.533	2_2	-0.0003	0.38	1_1	-0.0037	0.049
rs136939758	14	146715	U6_OR10AG83	rs136767778	11	102862605	AK8	692	0.005	40.2679	1_1	0.0014	0.158	2_2	0.0009	0.301	1_2	-0.0005	0.424	2_1	-0.0023	0.116
rs136939758	14	146715	U6_OR10AG83	rs42163977	17	5939438	ENSBTAG00000048878_GATB	693	-0.0054	40.2679	2_1	0.0022	0.0912	1_2	0.0006	0.46	2_2	-0.0006	0.327	1_1	-0.0021	0.122
rs136939758	14	146715	U6_OR10AG83	rs137059769	17	63245988	ENSBTAG00000051177_C12orf76	694	-0.0045	40.2679	2_1	0.0016	0.223	1_2	0.0006	0.256	1_1	-0.0005	0.327	2_2	-0.0018	0.195
rs136939758	14	146715	U6_OR10AG83	rs109247499	20	25582227	FST	697	0.0045	40.2679	2_2	0.0013	0.25	1_1	0.0009	0.225	1_2	-0.0006	0.357	2_1	-0.0018	0.168
rs136939758	14	146715	U6_OR10AG83	rs110626276	20	25422359	NDUFS4	696	0.0045	40.2679	2_2	0.0013	0.249	1_1	0.0008	0.227	1_2	-0.0006	0.355	2_1	-0.0018	0.169
rs136939758	14	146715	U6_OR10AG83	rs43275369	1	141088302	7SK_ENSBTAG00000048701	690	-0.0055	40.2679	2_1	0.0037	0.0814	1_2	0.0002	0.452	1_1	-0.0007	0.13	2_2	-0.0009	0.337
rs136939758	14	146715	U6_OR10AG83	rs109333650	5	57663019	OR6C304_OR6C8	691	-0.0059	40.2679	2_1	0.0041	0.0679	1_2	0.0002	0.472	1_1	-0.0008	0.11	2_2	-0.0008	0.35
rs136939758	14	146715	U6_OR10AG83	rs110082992	4	103388731	TBXAS1	764	0.0046	39.6776	2_2	0.0014	0.267	1_1	0.0005	0.189	1_2	-0.0003	0.393	2_1	-0.0024	0.151
rs136939758	14	146715	U6_OR10AG83	rs133930313	13	81532044	BCAS1_CYP24A1	766	0.0061	39.6776	2_2	0.0031	0.0678	1_1	0.0004	0.486	2_1	-0.0006	0.35	1_2	-0.002	0.0962
rs136939758	14	146715	U6_OR10AG83	rs42620634	20	19265516	PDE4D	767	-0.0045	39.6776	2_1	0.0012	0.253	1_2	0.0009	0.223	1_1	-0.0006	0.359	2_2	-0.0018	0.165
rs136939758	14	146715	U6_OR10AG83	rs136157041	31	87819894	CLCN5_ENSBTAG00000050832	769	-0.0045	39.6776	2_1	0.0021	0.189	1_2	0.0004	0.297	1_1	-0.0004	0.285	2_2	-0.0016	0.229
rs136939758	14	146715	U6_OR10AG83	rs109984167	20	24676265	HSPB3_ARL15	768	0.0044	39.6776	2_2	0.0012	0.234	1_1	0.001	0.254	1_2	-0.0008	0.328	2_1	-0.0015	0.184
rs136939758	14	146715	U6_OR10AG83	rs110809586	4	103443905	TBXAS1	765	-0.0044	39.6776	2_1	0.0019	0.185	1_2	0.0005	0.308	1_1	-0.0006	0.274	2_2	-0.0015	0.233
rs136939758	14	146715	U6_OR10AG83	rs134820715	1	125718772	ENSBTAG00000052125	763	-0.0045	39.6776	2_1	0.0013	0.201	1_2	0.001	0.305	1_1	-0.0011	0.278	2_2	-0.0012	0.216
rs136939758	14	146715	U6_OR10AG83	rs41585840	1	33610831	CADM2	762	-0.0045	39.6776	2_1	0.0019	0.154	1_2	0.0006	0.36	1_1	-0.0009	0.222	2_2	-0.0011	0.264
rs136939758	14	146715	U6_OR10AG83	rs42162509	17	5895955	U6_ENSBTAG00000048878	842	-0.0053	39.0917	2_1	0.0021	0.0916	1_2	0.0005	0.459	2_2	-0.0006	0.326	1_1	-0.002	0.123
rs136939758	14	146715	U6_OR10AG83	rs109730566	8	15055980	LINGO2	841	0.0045	39.0917	2_2	0.0021	0.184	1_1	0.0003	0.303	1_2	-0.0004	0.28	2_1	-0.0016	0.233
rs136939758	14	146715	U6_OR10AG83	rs137516113	20	70071121	IRX2_U6	843	0.0044	39.0917	2_2	0.0022	0.17	1_1	0.0003	0.326	1_2	-0.0005	0.256	2_1	-0.0014	0.248
rs136939758	14	146715	U6_OR10AG83	rs110363085	12	39726857	PCDH9	912	0.0055	38.51	2_2	0.0022	0.0815	1_1	0.0005	0.473	2_1	-0.0005	0.336	1_2	-0.0022	0.109
rs136939758	14	146715	U6_OR10AG83	rs41578729	1	107544465	ENSBTAG00000049210_SCHIP1	911	-0.0045	38.51	2_1	0.0015	0.253	1_2	0.0005	0.21	1_1	-0.0003	0.372	2_2	-0.0021	0.165
rs136939758	14	146715	U6_OR10AG83	rs136075841	20	28123462	U6_PARP8	915	-0.0046	38.51	2_1	0.0013	0.263	1_2	0.0008	0.205	1_1	-0.0005	0.378	2_2	-0.002	0.154
rs136939758	14	146715	U6_OR10AG83	rs109481349	20	27434646	ISL1(u)	914	-0.0047	38.51	1_2	0.0017	0.176	2_1	0.0006	0.298	1_1	-0.0007	0.407	2_2	-0.0017	0.12
rs136939758	14	146715	U6_OR10AG83	rs110535754	20	26083947	ITGA2_ITGA1	913	0.0044	38.51	2_2	0.0012	0.244	1_1	0.0009	0.237	1_2	-0.0007	0.345	2_1	-0.0016	0.174
rs136939758	14	146715	U6_OR10AG83	rs42861480	21	51413574	LRFN5	1019	-0.007	37.9327	2_1	0.0032	0.0443	1_2	0.0003	0.523	2_2	-0.0004	0.374	1_1	-0.0031	0.0587
rs136939758	14	146715	U6_OR10AG83	rs43584613	8	109197524	BRINP1(d)	1015	0.0057	37.9327	2_2	0.0019	0.0759	1_1	0.0006	0.486	2_1	-0.0004	0.342	1_2	-0.0028	0.0957
rs136939758	14	146715	U6_OR10AG83	rs135312762	20	28614378	EMB	1018	-0.0048	37.9327	2_1	0.0011	0.302	1_2	0.0008	0.147	1_1	-0.0004	0.435	2_2	-0.0026	0.116
rs136939758	14	146715	U6_OR10AG83	rs41667429	1	140838043	U6_7SK	1014	0.0043	37.9327	2_2	0.0024	0.173	1_1	0.0001	0.31	1_2	-0.0002	0.272	2_1	-0.0017	0.245
rs136939758	14	146715	U6_OR10AG83	rs29016784	17	62132170	NAA25_ERP29	1016	-0.0053	37.9327	2_1	0.0026	0.0838	1_2	0.0004	0.463	2_2	-0.0007	0.334	1_1	-0.0016	0.119
rs136939758	14	146715	U6_OR10AG83	rs133010382	1	125624770	SLC9A9	1012	-0.0043	37.9327	2_1	0.0011	0.227	1_2	0.001	0.268	1_1	-0.0009	0.314	2_2	-0.0013	0.191
rs136939758	14	146715	U6_OR10AG83	rs41639306	1	125815676	ENSBTAG00000052125_CHST2	1013	0.0045	37.9327	2_2	0.0022	0.148	1_1	0.0004	0.361	1_2	-0.0007	0.221	2_1	-0.0012	0.27
rs136939758	14	146715	U6_OR10AG83	rs132696009	18	9286752	CDH13	1017	0.0055	37.9327	2_2	0.0033	0.0812	1_1	0.0003	0.459	2_1	-0.0008	0.337	1_2	-0.0012	0.123
rs136939758	14	146715	U6_OR10AG83	rs43704030	31	110693575	ENSBTAG00000046838	1120	-0.0058	37.3596	2_1	0.0027	0.0651	1_2	0.0004	0.493	2_2	-0.0005	0.353	1_1	-0.0022	0.089
rs136939758	14	146715	U6_OR10AG83	rs43275419	1	141140664	7SK_ENSBTAG00000048701	1119	0.0054	37.3596	2_2	0.0035	0.0815	1_1	0.0002	0.455	1_2	-0.0008	0.128	2_1	-0.0008	0.336
rs136939758	14	146715	U6_OR10AG83	rs136920860	18	8105681	CMIP	1218	0.007	36.7909	2_2	0.0033	0.0446	1_1	0.0003	0.523	2_1	-0.0004	0.373	1_2	-0.0031	0.0592
rs136939758	14	146715	U6_OR10AG83	rs43166563	1	128168404	ENSBTAG00000052041_TRIM42	1214	-0.0052	36.7909	1_2	0.0013	0.12	2_1	0.0008	0.327	1_1	-0.0004	0.462	2_2	-0.0027	0.0914
rs136939758	14	146715	U6_OR10AG83	rs110799073	8	110707901	GSN	1216	0.0057	36.7909	2_2	0.0022	0.0696	1_1	0.0005	0.492	2_1	-0.0004	0.348	1_2	-0.0026	0.0904
rs136939758	14	146715	U6_OR10AG83	rs110090980	20	26779229	ITGA1(d)	1219	-0.0046	36.7909	1_2	0.0011	0.186	2_1	0.001	0.281	1_1	-0.0005	0.397	2_2	-0.002	0.137
rs136939758	14	146715	U6_OR10AG83	rs136387741	31	87757884	CLCN5	1222	-0.0044	36.7909	2_1	0.0027	0.155	1_2	0	0.336	1_1	-0.0002	0.247	2_2	-0.0015	0.263
rs136939758	14	146715	U6_OR10AG83	rs3423483543	21	36128211	ENSBTAG00000054263	1221	0.0042	36.7909	2_2	0.002	0.189	1_1	0.0003	0.3	1_2	-0.0004	0.282	2_1	-0.0015	0.229
rs136939758	14	146715	U6_OR10AG83	rs109147501	18	7642052	CDYL2_CMC2	1217	-0.0057	36.7909	2_1	0.0034	0.0659	1_2	0.0003	0.483	2_2	-0.0006	0.352	1_1	-0.0014	0.0989
rs136939758	14	146715	U6_OR10AG83	rs41631758	20	70053466	IRX2_U6	1220	0.0043	36.7909	2_2	0.0021	0.171	1_1	0.0003	0.325	1_2	-0.0005	0.257	2_1	-0.0014	0.247
rs136939758	14	146715	U6_OR10AG83	rs110805347	1	141058197	7SK_ENSBTAG00000048701	1215	0.0051	36.7909	2_2	0.0034	0.0887	1_1	0.0002	0.441	1_2	-0.0006	0.141	2_1	-0.0009	0.329
rs136939758	14	146715	U6_OR10AG83	rs109033097	8	110888349	DCDC2C	1334	-0.0056	36.2264	2_1	0.002	0.0723	1_2	0.0005	0.49	2_2	-0.0004	0.346	1_1	-0.0027	0.0921
rs136939758	14	146715	U6_OR10AG83	rs41661948	8	109078628	BRINP1(d)	1333	0.0054	36.2264	2_2	0.0017	0.0804	1_1	0.0006	0.481	2_1	-0.0004	0.338	1_2	-0.0027	0.101
rs136939758	14	146715	U6_OR10AG83	rs132766950	1	139082372	ATP2C1_ENSBTAG00000050167	1332	-0.0045	36.2264	2_1	0.0013	0.275	1_2	0.0005	0.178	1_1	-0.0003	0.404	2_2	-0.0024	0.143
rs136939758	14	146715	U6_OR10AG83	rs42790196	20	69506749	ENSBTAG00000051384(d)	1335	0.0043	36.2264	2_2	0.0014	0.238	1_1	0.0007	0.238	1_2	-0.0005	0.344	2_1	-0.0018	0.18
rs136939758	14	146715	U6_OR10AG83	rs136452305	9	27937285	LOC112448021	1469	0.0059	35.6662	2_2	0.001	0.344	1_1	0.0005	0.0805	1_2	-0.0001	0.502	2_1	-0.0042	0.0732
rs136939758	14	146715	U6_OR10AG83	rs41868853	18	10874562	USP10	1470	-0.005	35.6662	1_2	0.0013	0.128	2_1	0.0008	0.321	1_1	-0.0004	0.454	2_2	-0.0025	0.0966
rs136939758	14	146715	U6_OR10AG83	rs137268129	20	28537803	PARP8_SNORD28	1471	0.005	35.6662	1_1	0.0016	0.132	2_2	0.0006	0.323	1_2	-0.0005	0.45	2_1	-0.0022	0.0945
rs136939758	14	146715	U6_OR10AG83	rs41643696	1	138980161	ATP2C1	1467	0.0042	35.6662	2_2	0.0014	0.241	1_1	0.0006	0.232	1_2	-0.0004	0.35	2_1	-0.0018	0.177
rs136939758	14	146715	U6_OR10AG83	rs137094781	27	43218672	ENSBTAG00000054528(d)	1473	0.0045	35.6662	1_1	0.0012	0.198	2_2	0.0009	0.275	1_2	-0.0006	0.385	2_1	-0.0017	0.142
rs136939758	14	146715	U6_OR10AG83	rs3423609114	31	90449121	ENSBTAG00000053562_GPR173	1474	-0.0042	35.6662	2_1	0.0019	0.192	1_2	0.0003	0.294	1_1	-0.0004	0.288	2_2	-0.0015	0.226
rs136939758	14	146715	U6_OR10AG83	rs41961276	20	70100773	IRX2_U6	1472	0.0042	35.6662	2_2	0.002	0.175	1_1	0.0003	0.32	1_2	-0.0005	0.262	2_1	-0.0014	0.243
rs136939758	14	146715	U6_OR10AG83	rs41621745	1	139033919	ATP2C1_ENSBTAG00000050167	1468	0.0047	35.6662	2_2	0.0023	0.11	1_1	0.0004	0.423	2_1	-0.0008	0.308	1_2	-0.0011	0.159
rs136939758	14	146715	U6_OR10AG83	rs109802516	20	27957576	5S_rRNA_U6	1615	0.0048	35.1104	1_1	0.0011	0.138	2_2	0.0009	0.313	1_2	-0.0004	0.444	2_1	-0.0024	0.105
rs136939758	14	146715	U6_OR10AG83	rs111024431	20	28013014	U6_PARP8	1616	0.0048	35.1104	1_1	0.0012	0.142	2_2	0.0009	0.311	1_2	-0.0004	0.44	2_1	-0.0023	0.107
rs136939758	14	146715	U6_OR10AG83	rs42223425	3	77030221	ENSBTAG00000052364	1608	0.0042	35.1104	2_2	0.0014	0.246	1_1	0.0006	0.223	1_2	-0.0004	0.359	2_1	-0.0019	0.172
rs136939758	14	146715	U6_OR10AG83	rs41617810	3	74015041	NEGR1_ZRANB2	1607	0.0042	35.1104	2_2	0.0016	0.229	1_1	0.0004	0.243	1_2	-0.0003	0.339	2_1	-0.0018	0.189
rs136939758	14	146715	U6_OR10AG83	rs133917741	20	27269808	ISL1(u)	1614	-0.0044	35.1104	1_2	0.0012	0.191	2_1	0.0009	0.28	1_1	-0.0006	0.391	2_2	-0.0017	0.138
rs136939758	14	146715	U6_OR10AG83	rs111032848	27	43237251	ENSBTAG00000054528(d)	1617	0.0044	35.1104	1_1	0.0012	0.197	2_2	0.0009	0.276	1_2	-0.0006	0.386	2_1	-0.0017	0.141
rs136939758	14	146715	U6_OR10AG83	rs3423093014	20	25287084	ARL15_NDUFS4	1613	-0.0043	35.1104	2_1	0.001	0.26	1_2	0.001	0.216	1_1	-0.0006	0.366	2_2	-0.0016	0.158
rs136939758	14	146715	U6_OR10AG83	rs109356287	17	63657076	UBE3B	1611	-0.0043	35.1104	2_1	0.0019	0.151	1_2	0.0005	0.363	1_1	-0.0008	0.22	2_2	-0.0011	0.266
rs136939758	14	146715	U6_OR10AG83	rs109901731	20	16728544	LOC101907219	1612	0.0044	35.1104	2_2	0.0024	0.131	1_1	0.0003	0.385	1_2	-0.0006	0.197	2_1	-0.0011	0.287
rs136939758	14	146715	U6_OR10AG83	rs109807529	5	99094484	ENSBTAG00000053262_ENSBTAG00000046268	1610	-0.0047	35.1104	2_1	0.0029	0.102	1_2	0.0003	0.423	1_1	-0.0006	0.159	2_2	-0.001	0.316
rs136939758	14	146715	U6_OR10AG83	rs133698224	1	139555009	SH3BGR	1606	0.0047	35.1104	2_2	0.003	0.105	1_1	0.0002	0.416	1_2	-0.0005	0.166	2_1	-0.001	0.313
rs136939758	14	146715	U6_OR10AG83	rs109973478	5	56183908	R3HDM2	1609	-0.0055	35.1104	2_1	0.0042	0.0659	1_2	0.0001	0.47	1_1	-0.0003	0.112	2_2	-0.0008	0.352
rs136939758	14	146715	U6_OR10AG83	rs41661681	26	13813158	MARCHF5	1751	-0.0065	34.5588	1_2	0.001	0.0596	2_1	0.0007	0.364	1_1	-0.0002	0.522	2_2	-0.0046	0.0538
rs136939758	14	146715	U6_OR10AG83	rs41581430	21	15601735	SLCO3A1_SV2B	1750	0.0088	34.5588	2_2	0.0043	0.024	1_1	0.0002	0.55	2_1	-0.0003	0.394	1_2	-0.004	0.0316
rs136939758	14	146715	U6_OR10AG83	rs137616669	3	26431161	LOC100847209	1748	0.0043	34.5588	2_2	0.0018	0.244	1_1	0.0001	0.212	1_2	-0.0002	0.37	2_1	-0.0022	0.174
rs136939758	14	146715	U6_OR10AG83	Hapmap28373-BTA-160078	31	24521976	ENSBTAG00000055177_ENSBTAG00000018098	1752	-0.0042	34.5588	2_1	0.0026	0.153	1_2	0.0001	0.34	1_1	-0.0001	0.242	2_2	-0.0015	0.265
rs136939758	14	146715	U6_OR10AG83	rs134062750	19	5586449	MMD	1749	-0.0048	34.5588	2_1	0.0033	0.1	1_2	0.0001	0.421	1_1	-0.0004	0.161	2_2	-0.001	0.317
rs136939758	14	146715	U6_OR10AG83	rs135119784	31	92923103	MAGEH1_FOXR2	1753	-0.0047	34.5588	2_1	0.0031	0.103	1_2	0.0002	0.419	1_1	-0.0004	0.163	2_2	-0.001	0.315
rs136939758	14	146715	U6_OR10AG83	rs136485627	20	28491912	PARP8	1918	0.0048	34.0116	1_1	0.0012	0.136	2_2	0.0008	0.316	1_2	-0.0004	0.446	2_1	-0.0024	0.102
rs136939758	14	146715	U6_OR10AG83	rs137121425	3	45036254	SNX7_bta-mir-137	1916	-0.0041	34.0116	2_1	0.0016	0.227	1_2	0.0004	0.248	1_1	-0.0004	0.334	2_2	-0.0017	0.191
rs136939758	14	146715	U6_OR10AG83	rs135247501	20	26159432	ITGA1	1917	-0.0042	34.0116	2_1	0.0011	0.254	1_2	0.0009	0.223	1_1	-0.0006	0.359	2_2	-0.0016	0.164
rs136939758	14	146715	U6_OR10AG83	rs42009556	22	45719793	WNT5A_ENSBTAG00000049764	1919	0.0041	34.0116	2_2	0.0011	0.239	1_1	0.0008	0.245	1_2	-0.0006	0.337	2_1	-0.0015	0.179
rs136939758	14	146715	U6_OR10AG83	rs136721390	1	131272773	CLDN18_SOX14	1915	0.0042	34.0116	2_2	0.002	0.144	1_1	0.0004	0.371	1_2	-0.0008	0.211	2_1	-0.001	0.274
rs136939758	14	146715	U6_OR10AG83	rs109125105	3	26741809	CD58	2092	-0.005	33.4686	2_1	0.001	0.325	1_2	0.0006	0.11	1_1	-0.0002	0.472	2_2	-0.0032	0.0933
rs136939758	14	146715	U6_OR10AG83	rs134701924	31	109823583	blank	2100	-0.0051	33.4686	2_1	0.0014	0.0874	1_2	0.0006	0.475	2_2	-0.0004	0.331	1_1	-0.0027	0.107
rs136939758	14	146715	U6_OR10AG83	rs110479256	20	16415738	ENSBTAG00000053188(u)	2097	-0.0047	33.4686	2_1	0.001	0.31	1_2	0.0007	0.134	1_1	-0.0002	0.448	2_2	-0.0027	0.108
rs136939758	14	146715	U6_OR10AG83	rs3423093045	17	71368482	CABIN1	2096	-0.0041	33.4686	2_1	0.0012	0.245	1_2	0.0008	0.232	1_1	-0.0005	0.35	2_2	-0.0017	0.173
rs136939758	14	146715	U6_OR10AG83	rs133384078	5	56209947	SHMT2	2094	0.004	33.4686	2_2	0.0018	0.181	1_1	0.0004	0.31	1_2	-0.0003	0.272	2_1	-0.0015	0.237
rs136939758	14	146715	U6_OR10AG83	rs109537663	20	22090474	GPBP1_ENSBTAG00000053164	2098	-0.004	33.4686	2_1	0.0012	0.229	1_2	0.0008	0.256	1_1	-0.0006	0.326	2_2	-0.0014	0.189
rs136939758	14	146715	U6_OR10AG83	rs137796670	3	50608425	DIPK1A	2093	-0.0045	33.4686	2_1	0.0019	0.118	1_2	0.0005	0.416	2_2	-0.0008	0.3	1_1	-0.0013	0.166
rs136939758	14	146715	U6_OR10AG83	rs41637033	20	68371234	U6_ENSBTAG00000050512	2099	-0.0041	33.4686	2_1	0.002	0.161	1_2	0.0003	0.341	1_1	-0.0005	0.241	2_2	-0.0012	0.257
rs136939758	14	146715	U6_OR10AG83	rs134988035	5	95943695	ENSBTAG00000051346_GRIN2B	2095	-0.0045	33.4686	2_1	0.0023	0.114	1_2	0.0004	0.414	2_2	-0.0009	0.304	1_1	-0.0009	0.168
rs136939758	14	146715	U6_OR10AG83	rs109514848	21	15959314	SV2B	2299	0.0083	32.93	2_2	0.0043	0.0259	1_1	0.0002	0.547	2_1	-0.0003	0.392	1_2	-0.0035	0.0352
rs136939758	14	146715	U6_OR10AG83	rs111013707	8	109302807	BRINP1(d)	2293	0.0051	32.93	2_2	0.0011	0.0856	1_1	0.0006	0.48	2_1	-0.0003	0.332	1_2	-0.003	0.102
rs136939758	14	146715	U6_OR10AG83	rs136218665	18	9414358	CDH13	2295	-0.0047	32.93	1_2	0.0014	0.137	2_1	0.0007	0.318	1_1	-0.0004	0.445	2_2	-0.0022	0.0996
rs136939758	14	146715	U6_OR10AG83	rs137608719	3	73793203	NEGR1	2292	0.0041	32.93	2_2	0.0013	0.249	1_1	0.0007	0.223	1_2	-0.0004	0.359	2_1	-0.0018	0.169
rs136939758	14	146715	U6_OR10AG83	rs3423152277	3	49440030	ABCA4	2291	0.0041	32.93	2_2	0.0013	0.251	1_1	0.0007	0.22	1_2	-0.0005	0.362	2_1	-0.0018	0.167
rs136939758	14	146715	U6_OR10AG83	rs42337935	29	12195766	DLG2	2300	-0.004	32.93	2_1	0.0017	0.21	1_2	0.0003	0.268	1_1	-0.0003	0.314	2_2	-0.0017	0.208
rs136939758	14	146715	U6_OR10AG83	rs109012245	21	12441354	MCTP2(u)	2298	0.0043	32.93	2_2	0.0013	0.134	1_1	0.0007	0.405	2_1	-0.0006	0.284	1_2	-0.0017	0.177
rs136939758	14	146715	U6_OR10AG83	rs3423342014	12	23488346	FREM2_U6	2294	-0.0043	32.93	1_2	0.0014	0.181	2_1	0.0007	0.291	1_1	-0.0006	0.401	2_2	-0.0016	0.127
rs136939758	14	146715	U6_OR10AG83	rs109821027	20	21999297	ENSBTAG00000026505_GPBP1	2296	0.004	32.93	2_2	0.0012	0.229	1_1	0.0008	0.256	1_2	-0.0006	0.326	2_1	-0.0014	0.188
rs136939758	14	146715	U6_OR10AG83	rs109976436	21	11939825	ENSBTAG00000055234(d)	2297	-0.0041	32.93	1_2	0.0012	0.219	2_1	0.0008	0.264	1_1	-0.0007	0.363	2_2	-0.0014	0.154
rs136939758	14	146715	U6_OR10AG83	rs42270359	1	120967572	ENSBTAG00000053400_ENSBTAG00000048442	2290	-0.004	32.93	2_1	0.0013	0.189	1_2	0.0007	0.319	1_1	-0.0009	0.263	2_2	-0.0011	0.229
rs136939758	14	146715	U6_OR10AG83	rs109368837	3	26833141	CD58_ATP1A1	2509	-0.0052	32.3957	2_1	0.001	0.335	1_2	0.0005	0.0959	1_1	-0.0002	0.486	2_2	-0.0035	0.0827
rs136939758	14	146715	U6_OR10AG83	rs134313660	15	61560928	MPPED2_DCDC1	2516	-0.0046	32.3957	2_1	0.001	0.305	1_2	0.0008	0.145	1_1	-0.0004	0.437	2_2	-0.0024	0.113
rs136939758	14	146715	U6_OR10AG83	rs3423466017	20	28851529	ENSBTAG00000050727_HCN1	2521	0.0048	32.3957	1_1	0.0015	0.121	2_2	0.0007	0.33	1_2	-0.0004	0.461	2_1	-0.0023	0.0883
rs136939758	14	146715	U6_OR10AG83	rs41849621	17	62176985	TMEM116	2517	0.0054	32.3957	2_2	0.0022	0.0696	1_1	0.0004	0.49	2_1	-0.0004	0.348	1_2	-0.0023	0.0923
rs136939758	14	146715	U6_OR10AG83	rs43448155	6	6105012	MYOZ2	2513	0.0064	32.3957	2_2	0.0035	0.044	1_1	0.0003	0.52	2_1	-0.0004	0.374	1_2	-0.0022	0.0623
rs136939758	14	146715	U6_OR10AG83	rs3423150353	3	22314512	OR13L12_ENSBTAG00000035013	2508	0.0041	32.3957	2_2	0.0015	0.252	1_1	0.0003	0.207	1_2	-0.0002	0.375	2_1	-0.0021	0.166
rs136939758	14	146715	U6_OR10AG83	rs42232842	3	73567641	NEGR1	2510	0.0041	32.3957	2_2	0.0013	0.257	1_1	0.0005	0.206	1_2	-0.0003	0.376	2_1	-0.002	0.161
rs136939758	14	146715	U6_OR10AG83	rs109610699	25	33165466	RFC2	2523	-0.004	32.3957	2_1	0.0015	0.238	1_2	0.0003	0.23	1_1	-0.0003	0.352	2_2	-0.0019	0.18
rs136939758	14	146715	U6_OR10AG83	rs109102750	29	49742398	IFITM10_ENSBTAG00000053793	2524	0.0041	32.3957	2_2	0.001	0.264	1_1	0.0009	0.207	1_2	-0.0005	0.375	2_1	-0.0017	0.154
rs136939758	14	146715	U6_OR10AG83	rs109232843	5	56895111	SPRYD4	2512	-0.004	32.3957	2_1	0.0018	0.194	1_2	0.0003	0.29	1_1	-0.0003	0.292	2_2	-0.0016	0.224
rs136939758	14	146715	U6_OR10AG83	rs136862509	20	26129002	ITGA1	2520	0.0042	32.3957	1_1	0.0011	0.205	2_2	0.0009	0.271	1_2	-0.0006	0.378	2_1	-0.0016	0.147
rs136939758	14	146715	U6_OR10AG83	rs132665541	12	81991622	EFNB2(u)	2515	0.004	32.3957	2_2	0.0018	0.199	1_1	0.0003	0.285	1_2	-0.0004	0.297	2_1	-0.0016	0.219
rs136939758	14	146715	U6_OR10AG83	rs3423653787	31	2891451	DOCK11	2525	-0.004	32.3957	2_1	0.001	0.245	1_2	0.0009	0.238	1_1	-0.0006	0.344	2_2	-0.0015	0.173
rs136939758	14	146715	U6_OR10AG83	rs135022286	20	22158626	ENSBTAG00000053164_MIER3	2519	-0.004	32.3957	2_1	0.0012	0.233	1_2	0.0008	0.252	1_1	-0.0006	0.33	2_2	-0.0014	0.185
rs136939758	14	146715	U6_OR10AG83	rs110205121	22	46062234	CACNA2D3_LRTM1	2522	0.004	32.3957	2_2	0.0014	0.193	1_1	0.0006	0.306	1_2	-0.0007	0.276	2_1	-0.0012	0.225
rs136939758	14	146715	U6_OR10AG83	rs41255450	20	16792247	IPO11	2518	0.0042	32.3957	2_2	0.0023	0.133	1_1	0.0003	0.38	1_2	-0.0005	0.202	2_1	-0.0011	0.285
rs136939758	14	146715	U6_OR10AG83	rs135724100	31	104445311	MID1IP1(u)	2526	-0.0041	32.3957	2_1	0.0017	0.148	1_2	0.0005	0.372	2_2	-0.0009	0.27	1_1	-0.001	0.21
rs136939758	14	146715	U6_OR10AG83	rs43618973	10	11544918	ERO1A	2514	-0.0046	32.3957	2_1	0.0029	0.0963	1_2	0.0002	0.433	1_1	-0.0006	0.149	2_2	-0.0009	0.322
rs136939758	14	146715	U6_OR10AG83	rs110222460	5	55865803	SLC26A10	2511	-0.0055	32.3957	2_1	0.004	0.0603	1_2	0.0002	0.484	1_1	-0.0007	0.0982	2_2	-0.0007	0.358
rs109208977	14	243959	ZNF250	rs134212233	31	105004567	ENSBTAG00000045867	9	0.006	62.1495	2_2	0.0027	0.132	1_1	0.0007	0.393	2_1	-0.0013	0.27	1_2	-0.0013	0.204
rs109208977	14	243959	ZNF250	rs136653182	20	26615565	ITGA1(d)	42	0.0059	57.1187	1_1	0.002	0.171	2_2	0.0008	0.293	1_2	-0.0007	0.426	2_1	-0.0024	0.11
rs109208977	14	243959	ZNF250	rs136387741	31	87757884	CLCN5	112	-0.0053	52.9732	2_1	0.0026	0.153	1_2	0.0005	0.349	1_1	-0.0007	0.248	2_2	-0.0015	0.25
rs109208977	14	243959	ZNF250	rs42628250	13	80225353	ZFP64(d)	127	0.0062	52.2973	2_2	0.004	0.0782	1_1	0.0003	0.461	1_2	-0.0009	0.135	2_1	-0.001	0.325
rs109208977	14	243959	ZNF250	rs136157041	31	87819894	CLCN5_ENSBTAG00000050832	167	-0.0051	50.2951	2_1	0.002	0.185	1_2	0.0007	0.309	1_1	-0.0008	0.288	2_2	-0.0016	0.218
rs109208977	14	243959	ZNF250	rs109686403	6	14503593	PITX2(u)	195	0.0054	48.9817	2_2	0.0012	0.274	1_1	0.0012	0.178	1_2	-0.0005	0.42	2_1	-0.0026	0.128
rs109208977	14	243959	ZNF250	rs136075841	20	28123462	U6_PARP8	198	-0.0052	48.9817	2_1	0.0013	0.255	1_2	0.0011	0.212	1_1	-0.0007	0.385	2_2	-0.0021	0.147
rs109208977	14	243959	ZNF250	rs135333478	20	27147364	blank	197	0.0052	48.9817	1_1	0.0015	0.203	2_2	0.0009	0.269	1_2	-0.0008	0.394	2_1	-0.002	0.134
rs109208977	14	243959	ZNF250	rs133862450	20	26701720	ITGA1(d)	196	-0.005	48.9817	1_2	0.0013	0.223	2_1	0.0011	0.252	1_1	-0.0008	0.373	2_2	-0.0019	0.151
rs109208977	14	243959	ZNF250	rs43278037	1	125726305	ENSBTAG00000052125_CHST2	194	-0.0049	48.9817	2_1	0.0014	0.188	1_2	0.0011	0.327	2_2	-0.0012	0.216	1_1	-0.0013	0.27
rs109208977	14	243959	ZNF250	rs43268477	1	125683184	SLC9A9	216	-0.0049	48.3314	2_1	0.0014	0.189	1_2	0.0011	0.326	2_2	-0.0012	0.215	1_1	-0.0012	0.271
rs109208977	14	243959	ZNF250	rs137059769	17	63245988	ENSBTAG00000051177_C12orf76	244	-0.0049	47.6854	2_1	0.0015	0.218	1_2	0.0009	0.266	1_1	-0.0007	0.331	2_2	-0.0018	0.185
rs109208977	14	243959	ZNF250	rs3423609114	31	90449121	ENSBTAG00000053562_GPR173	245	-0.0048	47.6854	2_1	0.0018	0.188	1_2	0.0007	0.305	1_1	-0.0008	0.292	2_2	-0.0016	0.215
rs109208977	14	243959	ZNF250	rs135119784	31	92923103	MAGEH1_FOXR2	267	-0.0055	47.0437	2_1	0.0033	0.0992	1_2	0.0003	0.43	1_1	-0.0008	0.167	2_2	-0.0011	0.304
rs109208977	14	243959	ZNF250	rs136452305	9	27937285	LOC112448021	311	0.0067	45.7732	1_1	0.0015	0.0855	2_2	0.0009	0.334	1_2	-0.0003	0.512	2_1	-0.004	0.0685
rs109208977	14	243959	ZNF250	rs41667429	1	140838043	U6_7SK	309	0.0048	45.7732	2_2	0.0023	0.169	1_1	0.0004	0.321	1_2	-0.0005	0.275	2_1	-0.0016	0.234
rs109208977	14	243959	ZNF250	rs43275369	1	141088302	7SK_ENSBTAG00000048701	310	-0.0058	45.7732	2_1	0.0035	0.0797	1_2	0.0003	0.465	2_2	-0.0009	0.323	1_1	-0.0011	0.132
rs109208977	14	243959	ZNF250	rs29024419	20	28231492	U6_PARP8	336	-0.0052	45.1443	1_2	0.0016	0.164	2_1	0.0008	0.294	1_1	-0.0006	0.433	2_2	-0.0022	0.11
rs109208977	14	243959	ZNF250	rs135247501	20	26159432	ITGA1	335	-0.0048	45.1443	2_1	0.0012	0.246	1_2	0.0011	0.231	1_1	-0.0007	0.366	2_2	-0.0018	0.157
rs109208977	14	243959	ZNF250	rs41621745	1	139033919	ATP2C1_ENSBTAG00000050167	333	0.0053	45.1443	2_2	0.0025	0.106	1_1	0.0005	0.435	2_1	-0.0009	0.297	1_2	-0.0014	0.162
rs109208977	14	243959	ZNF250	rs29016827	21	35028158	STXBP6	337	0.0049	45.1443	2_2	0.0027	0.136	1_1	0.0003	0.371	1_2	-0.0006	0.225	2_1	-0.0013	0.267
rs109208977	14	243959	ZNF250	rs109077438	26	11907090	ENSBTAG00000020790_U7	338	-0.0049	45.1443	2_1	0.0019	0.149	1_2	0.0007	0.374	2_2	-0.0011	0.254	1_1	-0.0012	0.223
rs109208977	14	243959	ZNF250	rs135124607	13	30963196	PTER	334	0.0052	45.1443	2_2	0.0026	0.116	1_1	0.0005	0.415	2_1	-0.001	0.287	1_2	-0.0012	0.182
rs109208977	14	243959	ZNF250	rs42861480	21	51413574	LRFN5	375	-0.0076	44.5197	2_1	0.0035	0.0432	1_2	0.0004	0.537	2_2	-0.0004	0.36	1_1	-0.0033	0.0596
rs109208977	14	243959	ZNF250	rs132937608	20	28111718	U6_PARP8	373	-0.0053	44.5197	1_2	0.0016	0.167	2_1	0.0008	0.292	1_1	-0.0006	0.43	2_2	-0.0022	0.111
rs109208977	14	243959	ZNF250	rs133917741	20	27269808	ISL1(u)	372	-0.0049	44.5197	1_2	0.0015	0.198	2_1	0.0009	0.272	1_1	-0.0007	0.399	2_2	-0.0019	0.131
rs109208977	14	243959	ZNF250	rs41568151	13	32417779	SLC39A12	371	-0.0047	44.5197	2_1	0.0022	0.185	1_2	0.0004	0.294	1_1	-0.0004	0.303	2_2	-0.0018	0.218
rs109208977	14	243959	ZNF250	rs41606185	31	100827456	PPP1R2C(d)	376	-0.0059	44.5197	2_1	0.0034	0.073	1_2	0.0003	0.481	2_2	-0.0007	0.33	1_1	-0.0015	0.116
rs109208977	14	243959	ZNF250	rs109853041	21	35107119	STXBP6	374	0.0049	44.5197	2_2	0.0027	0.136	1_1	0.0003	0.371	1_2	-0.0006	0.226	2_1	-0.0013	0.267
rs109208977	14	243959	ZNF250	BovineHD0600003795	6	13060275	LOC112447036	404	0.0054	43.8995	2_2	0.0012	0.289	1_1	0.001	0.15	1_2	-0.0004	0.447	2_1	-0.0029	0.114
rs109208977	14	243959	ZNF250	rs110444148	9	101736540	RPS6KA2_RNASET2	406	0.0051	43.8995	2_2	0.0013	0.272	1_1	0.0008	0.172	1_2	-0.0004	0.425	2_1	-0.0027	0.131
rs109208977	14	243959	ZNF250	rs135695266	16	64850968	RGL1	408	0.0049	43.8995	2_2	0.0018	0.258	1_1	0.0002	0.18	1_2	-0.0003	0.417	2_1	-0.0026	0.146
rs109208977	14	243959	ZNF250	rs133133220	9	100340209	ENSBTAG00000050769_U6	405	0.0047	43.8995	2_2	0.0018	0.216	1_1	0.0006	0.253	1_2	-0.0004	0.344	2_1	-0.002	0.187
rs109208977	14	243959	ZNF250	rs110535754	20	26083947	ITGA2_ITGA1	409	0.0047	43.8995	2_2	0.0011	0.237	1_1	0.0011	0.246	1_2	-0.0008	0.351	2_1	-0.0016	0.166
rs109208977	14	243959	ZNF250	Hapmap28373-BTA-160078	31	24521976	ENSBTAG00000055177_ENSBTAG00000018098	410	-0.0047	43.8995	2_1	0.0027	0.147	1_2	0.0002	0.349	1_1	-0.0004	0.248	2_2	-0.0015	0.257
rs109208977	14	243959	ZNF250	rs43270362	1	125609019	SLC9A9	403	-0.0047	43.8995	2_1	0.0015	0.169	1_2	0.0009	0.351	2_2	-0.0011	0.234	1_1	-0.0012	0.245
rs109208977	14	243959	ZNF250	rs42402812	15	62377899	ELP4	407	-0.005	43.8995	2_1	0.0026	0.121	1_2	0.0004	0.404	1_1	-0.001	0.193	2_2	-0.001	0.282
rs109208977	14	243959	ZNF250	rs110809586	4	103443905	TBXAS1	457	-0.0046	43.2835	2_1	0.002	0.177	1_2	0.0005	0.315	1_1	-0.0006	0.282	2_2	-0.0015	0.226
rs109208977	14	243959	ZNF250	rs3423362916	13	32588100	CACNB2	458	-0.0047	43.2835	2_1	0.002	0.169	1_2	0.0006	0.331	1_1	-0.0007	0.266	2_2	-0.0014	0.235
rs109208977	14	243959	ZNF250	rs137833514	4	87729495	SLC13A1_IQUB	456	-0.0046	43.2835	2_1	0.0017	0.186	1_2	0.0007	0.311	1_1	-0.0008	0.286	2_2	-0.0014	0.217
rs109208977	14	243959	ZNF250	rs43213251	13	33588915	ARHGAP12_ZEB1	497	-0.0046	42.6718	2_1	0.0018	0.209	1_2	0.0005	0.263	1_1	-0.0004	0.333	2_2	-0.0019	0.195
rs109208977	14	243959	ZNF250	rs3423093045	17	71368482	CABIN1	498	-0.0047	42.6718	2_1	0.0012	0.237	1_2	0.001	0.239	1_1	-0.0007	0.357	2_2	-0.0018	0.166
rs109208977	14	243959	ZNF250	rs136188674	12	44647231	ENSBTAG00000042849(d)	496	-0.0059	42.6718	2_1	0.003	0.0772	1_2	0.0004	0.48	2_2	-0.0007	0.326	1_1	-0.0017	0.117
rs109208977	14	243959	ZNF250	rs108983805	7	13931581	LOC787383	495	0.0049	42.6718	2_2	0.0035	0.112	1_1	0	0.394	1_2	-0.0002	0.203	2_1	-0.0013	0.291
rs109208977	14	243959	ZNF250	rs43275419	1	141140664	7SK_ENSBTAG00000048701	494	0.0057	42.6718	2_2	0.0034	0.0795	1_1	0.0003	0.468	2_1	-0.0008	0.323	1_2	-0.0012	0.129
rs109208977	14	243959	ZNF250	rs42776049	13	34484010	ZNF438_SVIL	536	-0.0046	42.0644	2_1	0.0016	0.233	1_2	0.0005	0.226	1_1	-0.0004	0.371	2_2	-0.0021	0.17
rs109208977	14	243959	ZNF250	rs136025044	31	25948448	U6(d)	537	-0.0058	42.0644	2_1	0.0031	0.0712	1_2	0.0004	0.488	2_2	-0.0007	0.332	1_1	-0.0017	0.109
rs109208977	14	243959	ZNF250	rs109845940	13	68880703	U6(u)	573	-0.0056	41.4612	1_2	0.0011	0.112	2_1	0.0009	0.316	1_1	-0.0003	0.484	2_2	-0.0033	0.0872
rs109208977	14	243959	ZNF250	rs135312762	20	28614378	EMB	574	-0.0051	41.4612	1_2	0.0014	0.156	2_1	0.0009	0.295	1_1	-0.0005	0.441	2_2	-0.0023	0.108
rs109208977	14	243959	ZNF250	rs43711758	13	61235896	BCL2L1	625	-0.0058	40.8624	1_2	0.0015	0.102	2_1	0.0008	0.328	1_1	-0.0003	0.495	2_2	-0.0033	0.0756
rs109208977	14	243959	ZNF250	rs110379174	21	11481048	ENSBTAG00000050362_ENSBTAG00000049211	626	0.0079	40.8624	2_2	0.0042	0.0358	1_1	0.0003	0.544	2_1	-0.0004	0.368	1_2	-0.0029	0.0527
rs109208977	14	243959	ZNF250	rs110695243	4	55737238	TMEM168_LSMEM1	622	0.005	40.8624	2_2	0.0012	0.28	1_1	0.0009	0.164	1_2	-0.0004	0.433	2_1	-0.0026	0.123
rs109208977	14	243959	ZNF250	rs109391011	4	75006995	TNS3_ENSBTAG00000048877	623	0.0047	40.8624	2_2	0.0024	0.13	1_1	0.0004	0.391	1_2	-0.0008	0.206	2_1	-0.0011	0.274
rs109208977	14	243959	ZNF250	rs111003865	13	28124817	SEPHS1_BEND7	624	-0.0051	40.8624	2_1	0.0032	0.0964	1_2	0.0003	0.432	1_1	-0.0006	0.164	2_2	-0.0011	0.307
rs109208977	14	243959	ZNF250	rs110489921	1	108671354	IQCJ_ENSBTAG00000038395	698	0.0056	40.2679	1_1	0.0012	0.11	2_2	0.0009	0.319	1_2	-0.0003	0.487	2_1	-0.0032	0.0843
rs109208977	14	243959	ZNF250	rs41849621	17	62176985	TMEM116	702	0.006	40.2679	2_2	0.0024	0.0684	1_1	0.0005	0.504	2_1	-0.0005	0.335	1_2	-0.0026	0.0933
rs109208977	14	243959	ZNF250	rs42163977	17	5939438	ENSBTAG00000048878_GATB	701	-0.0054	40.2679	2_1	0.002	0.0899	1_2	0.0006	0.473	2_2	-0.0006	0.313	1_1	-0.0022	0.123
rs109208977	14	243959	ZNF250	rs41623028	1	145815334	COL6A2	699	0.0045	40.2679	2_2	0.0017	0.225	1_1	0.0004	0.236	1_2	-0.0003	0.361	2_1	-0.0021	0.178
rs109208977	14	243959	ZNF250	rs42232842	3	73567641	NEGR1	700	0.0046	40.2679	2_2	0.0013	0.249	1_1	0.0008	0.213	1_2	-0.0005	0.384	2_1	-0.002	0.154
rs109208977	14	243959	ZNF250	rs110628218	20	26247726	ITGA1	703	-0.0046	40.2679	1_2	0.0012	0.222	2_1	0.001	0.253	1_1	-0.0007	0.375	2_2	-0.0017	0.15
rs109208977	14	243959	ZNF250	rs3423483543	21	36128211	ENSBTAG00000054263	704	0.0044	40.2679	2_2	0.0021	0.18	1_1	0.0004	0.306	1_2	-0.0005	0.29	2_1	-0.0015	0.223
rs109208977	14	243959	ZNF250	rs41700634	13	66817509	VSTM2L	772	0.0048	39.6776	2_2	0.0014	0.259	1_1	0.0006	0.188	1_2	-0.0003	0.409	2_1	-0.0025	0.143
rs109208977	14	243959	ZNF250	rs137701485	21	35565412	STXBP6_ENSBTAG00000054263	773	-0.0044	39.6776	2_1	0.0019	0.17	1_2	0.0005	0.332	1_1	-0.0007	0.265	2_2	-0.0013	0.234
rs109208977	14	243959	ZNF250	rs110873867	1	137305479	ACP3_ENSBTAG00000054801	770	0.0061	39.6776	2_2	0.0039	0.0594	1_1	0.0003	0.497	2_1	-0.0007	0.344	1_2	-0.0012	0.1
rs109208977	14	243959	ZNF250	rs3423334568	13	26934146	ENSBTAG00000042704(d)	771	0.0049	39.6776	2_2	0.0027	0.112	1_1	0.0004	0.415	1_2	-0.0008	0.182	2_1	-0.0011	0.291
rs109208977	14	243959	ZNF250	rs109125105	3	26741809	CD58	845	-0.0054	39.0917	1_2	0.001	0.115	2_1	0.001	0.314	1_1	-0.0003	0.482	2_2	-0.0031	0.0892
rs109208977	14	243959	ZNF250	rs134537141	4	55393935	GPR85_BMT2	846	-0.0058	39.0917	1_2	0.0018	0.101	2_1	0.0006	0.333	1_1	-0.0004	0.495	2_2	-0.003	0.0702
rs109208977	14	243959	ZNF250	rs42055755	25	11717274	SHISA9	851	0.0051	39.0917	1_1	0.001	0.14	2_2	0.001	0.299	1_2	-0.0003	0.457	2_1	-0.0027	0.105
rs109208977	14	243959	ZNF250	rs111026572	20	27295488	ISL1(u)	849	-0.0051	39.0917	1_2	0.0016	0.144	2_1	0.0007	0.307	1_1	-0.0005	0.453	2_2	-0.0023	0.0957
rs109208977	14	243959	ZNF250	rs136470173	4	102445189	ATP6V0A4	847	0.0045	39.0917	2_2	0.0013	0.25	1_1	0.0008	0.213	1_2	-0.0005	0.384	2_1	-0.002	0.154
rs109208977	14	243959	ZNF250	rs29019889	13	33074876	NSUN6	848	0.0045	39.0917	2_2	0.0021	0.163	1_1	0.0004	0.334	1_2	-0.0005	0.263	2_1	-0.0014	0.24
rs109208977	14	243959	ZNF250	rs133267459	1	131295032	CLDN18_SOX14	844	-0.0053	39.0917	2_1	0.0029	0.0825	1_2	0.0004	0.467	2_2	-0.0008	0.321	1_1	-0.0013	0.13
rs109208977	14	243959	ZNF250	rs109305360	21	34637208	STOML1	850	-0.0046	39.0917	2_1	0.0025	0.137	1_2	0.0003	0.374	1_1	-0.0006	0.223	2_2	-0.0012	0.266
rs109208977	14	243959	ZNF250	rs109368837	3	26833141	CD58_ATP1A1	918	-0.0056	38.51	1_2	0.0011	0.1	2_1	0.0009	0.325	1_1	-0.0003	0.496	2_2	-0.0033	0.0784
rs109208977	14	243959	ZNF250	rs42162509	17	5895955	U6_ENSBTAG00000048878	923	-0.0052	38.51	2_1	0.002	0.0903	1_2	0.0006	0.473	2_2	-0.0006	0.313	1_1	-0.0022	0.124
rs109208977	14	243959	ZNF250	rs133290827	20	27880332	5S_rRNA_U6	926	0.0047	38.51	1_1	0.0012	0.184	2_2	0.0009	0.277	1_2	-0.0006	0.413	2_1	-0.002	0.126
rs109208977	14	243959	ZNF250	rs110363085	12	39726857	PCDH9	920	0.0055	38.51	2_2	0.0025	0.0775	1_1	0.0004	0.484	2_1	-0.0006	0.326	1_2	-0.0019	0.113
rs109208977	14	243959	ZNF250	rs109481349	20	27434646	ISL1(u)	925	-0.0047	38.51	1_2	0.0016	0.18	2_1	0.0007	0.287	1_1	-0.0006	0.417	2_2	-0.0018	0.116
rs109208977	14	243959	ZNF250	rs110626276	20	25422359	NDUFS4	924	0.0044	38.51	1_1	0.0011	0.237	2_2	0.001	0.244	1_2	-0.0007	0.359	2_1	-0.0016	0.159
rs109208977	14	243959	ZNF250	rs109702855	13	33119916	NSUN6_EPC1	922	-0.0044	38.51	2_1	0.0021	0.164	1_2	0.0004	0.333	1_1	-0.0005	0.264	2_2	-0.0014	0.239
rs109208977	14	243959	ZNF250	rs110905390	13	30671835	MINDY3_PTER	921	0.0045	38.51	2_2	0.002	0.147	1_1	0.0005	0.37	1_2	-0.0009	0.227	2_1	-0.0011	0.256
rs109208977	14	243959	ZNF250	rs110805347	1	141058197	7SK_ENSBTAG00000048701	917	0.0052	38.51	2_2	0.003	0.0874	1_1	0.0003	0.455	2_1	-0.0008	0.316	1_2	-0.001	0.142
rs109208977	14	243959	ZNF250	rs133698224	1	139555009	SH3BGR	916	0.0049	38.51	2_2	0.0026	0.104	1_1	0.0004	0.43	2_1	-0.0009	0.299	1_2	-0.001	0.166
rs109208977	14	243959	ZNF250	rs42320328	4	111406177	CNTNAP2	919	0.0051	38.51	2_2	0.0037	0.0831	1_1	0.0001	0.448	1_2	-0.0004	0.148	2_1	-0.0009	0.32
rs109208977	14	243959	ZNF250	rs41581430	21	15601735	SLCO3A1_SV2B	1032	0.0093	37.9327	2_2	0.005	0.0227	1_1	0.0002	0.564	2_1	-0.0003	0.381	1_2	-0.0038	0.0328
rs109208977	14	243959	ZNF250	rs109455752	4	55119203	ENSBTAG00000051506(u)	1025	0.0047	37.9327	2_2	0.0011	0.28	1_1	0.0008	0.165	1_2	-0.0003	0.431	2_1	-0.0024	0.123
rs109208977	14	243959	ZNF250	rs134855280	5	92587014	blank	1027	0.0064	37.9327	2_2	0.0034	0.0519	1_1	0.0003	0.519	2_1	-0.0005	0.351	1_2	-0.0022	0.0774
rs109208977	14	243959	ZNF250	rs3423363485	13	32552699	SLC39A12_CACNB2	1029	0.0044	37.9327	2_2	0.0016	0.232	1_1	0.0004	0.224	1_2	-0.0002	0.373	2_1	-0.0022	0.172
rs109208977	14	243959	ZNF250	rs3423092783	13	53248957	SIRPA_ENSBTAG00000048087	1030	-0.0044	37.9327	2_1	0.0013	0.244	1_2	0.0007	0.216	1_1	-0.0004	0.381	2_2	-0.0021	0.159
rs109208977	14	243959	ZNF250	rs135378020	4	103575595	KDM7A	1026	0.0045	37.9327	2_2	0.0015	0.231	1_1	0.0006	0.234	1_2	-0.0005	0.363	2_1	-0.0019	0.171
rs109208977	14	243959	ZNF250	rs42223425	3	77030221	ENSBTAG00000052364	1024	0.0044	37.9327	2_2	0.0013	0.239	1_1	0.0008	0.231	1_2	-0.0005	0.366	2_1	-0.0018	0.164
rs109208977	14	243959	ZNF250	rs109830248	3	50493829	MTF2_DIPK1A	1022	0.0043	37.9327	2_2	0.0013	0.231	1_1	0.0007	0.243	1_2	-0.0005	0.354	2_1	-0.0017	0.172
rs109208977	14	243959	ZNF250	rs109247499	20	25582227	FST	1031	0.0044	37.9327	1_1	0.0011	0.236	2_2	0.001	0.246	1_2	-0.0007	0.361	2_1	-0.0016	0.158
rs109208977	14	243959	ZNF250	rs42279610	6	13961568	ENSBTAG00000044440(d)	1028	0.0043	37.9327	2_2	0.0021	0.167	1_1	0.0004	0.325	1_2	-0.0004	0.272	2_1	-0.0015	0.236
rs109208977	14	243959	ZNF250	rs110754178	1	109639391	7SK	1020	0.0043	37.9327	2_2	0.0011	0.23	1_1	0.001	0.256	1_2	-0.0007	0.341	2_1	-0.0015	0.174
rs109208977	14	243959	ZNF250	rs137796670	3	50608425	DIPK1A	1023	-0.0048	37.9327	2_1	0.002	0.115	1_2	0.0006	0.428	2_2	-0.0008	0.289	1_1	-0.0014	0.169
rs109208977	14	243959	ZNF250	rs110264037	1	131344598	CLDN18_SOX14	1021	-0.0059	37.9327	2_1	0.004	0.0579	1_2	0.0002	0.498	2_2	-0.0007	0.345	1_1	-0.0011	0.0982
rs109208977	14	243959	ZNF250	rs43222662	1	26169638	ROBO1	1121	-0.0047	37.3596	2_1	0.0013	0.275	1_2	0.0006	0.164	1_1	-0.0002	0.433	2_2	-0.0026	0.128
rs109208977	14	243959	ZNF250	rs132766950	1	139082372	ATP2C1_ENSBTAG00000050167	1122	-0.0046	37.3596	2_1	0.0012	0.266	1_2	0.0007	0.185	1_1	-0.0004	0.412	2_2	-0.0023	0.137
rs109208977	14	243959	ZNF250	rs109802516	20	27957576	5S_rRNA_U6	1124	0.0049	37.3596	1_1	0.0015	0.145	2_2	0.0007	0.305	1_2	-0.0005	0.452	2_1	-0.0022	0.0983
rs109208977	14	243959	ZNF250	rs3423653787	31	2891451	DOCK11	1127	-0.0043	37.3596	2_1	0.0012	0.235	1_2	0.0009	0.242	1_1	-0.0006	0.354	2_2	-0.0017	0.169
rs109208977	14	243959	ZNF250	rs3423475625	21	12772489	MCTP2	1126	-0.0045	37.3596	2_1	0.0013	0.152	1_2	0.0008	0.384	2_2	-0.0008	0.25	1_1	-0.0015	0.213
rs109208977	14	243959	ZNF250	rs109703134	7	109054585	MAN2A1_ENSBTAG00000050867	1123	0.0044	37.3596	2_2	0.0029	0.138	1_1	0	0.351	1_2	0	0.246	2_1	-0.0015	0.265
rs109208977	14	243959	ZNF250	rs137516113	20	70071121	IRX2_U6	1125	0.0043	37.3596	2_2	0.0018	0.167	1_1	0.0005	0.338	1_2	-0.0007	0.259	2_1	-0.0012	0.237
rs109208977	14	243959	ZNF250	BTA-91294-no-rs	31	104949315	ENSBTAG00000045867	1128	0.0044	37.3596	2_2	0.0017	0.147	1_1	0.0007	0.379	2_1	-0.001	0.256	1_2	-0.0012	0.218
rs109208977	14	243959	ZNF250	rs110199907	20	28459978	PARP8	1230	0.0049	36.7909	1_1	0.0014	0.147	2_2	0.0008	0.302	1_2	-0.0005	0.449	2_1	-0.0023	0.102
rs109208977	14	243959	ZNF250	rs111024431	20	28013014	U6_PARP8	1229	0.0049	36.7909	1_1	0.0015	0.149	2_2	0.0007	0.303	1_2	-0.0005	0.448	2_1	-0.0022	0.1
rs109208977	14	243959	ZNF250	rs41643696	1	138980161	ATP2C1	1223	0.0043	36.7909	2_2	0.0013	0.232	1_1	0.0007	0.238	1_2	-0.0005	0.358	2_1	-0.0018	0.171
rs109208977	14	243959	ZNF250	rs43697015	12	46710859	ENSBTAG00000054990_ENSBTAG00000053316	1226	0.005	36.7909	2_2	0.0022	0.0934	1_1	0.0005	0.461	2_1	-0.0007	0.31	1_2	-0.0017	0.136
rs109208977	14	243959	ZNF250	rs109012245	21	12441354	MCTP2(u)	1231	0.0045	36.7909	2_2	0.0015	0.129	1_1	0.0007	0.416	2_1	-0.0007	0.274	1_2	-0.0016	0.181
rs109208977	14	243959	ZNF250	rs3423180056	4	87889845	NDUFA5_ASB15	1224	-0.0043	36.7909	2_1	0.0014	0.214	1_2	0.0007	0.271	1_1	-0.0006	0.326	2_2	-0.0015	0.19
rs109208977	14	243959	ZNF250	rs132665541	12	81991622	EFNB2(u)	1227	0.0042	36.7909	2_2	0.0015	0.195	1_1	0.0006	0.297	1_2	-0.0007	0.3	2_1	-0.0014	0.208
rs109208977	14	243959	ZNF250	rs109730566	8	15055980	LINGO2	1225	0.0043	36.7909	2_2	0.0016	0.183	1_1	0.0006	0.316	1_2	-0.0007	0.281	2_1	-0.0013	0.22
rs109208977	14	243959	ZNF250	rs110761439	15	1293629	OR4C185_IZUMO1R	1228	0.0042	36.7909	2_2	0.0018	0.176	1_1	0.0005	0.323	1_2	-0.0007	0.274	2_1	-0.0013	0.227
rs109208977	14	243959	ZNF250	rs109403199	13	82983657	CBLN4(u)	1343	-0.0054	36.2264	1_2	0.0018	0.108	2_1	0.0006	0.33	1_1	-0.0004	0.488	2_2	-0.0026	0.0729
rs109208977	14	243959	ZNF250	rs43704030	31	110693575	ENSBTAG00000046838	1351	-0.0058	36.2264	2_1	0.0025	0.0641	1_2	0.0004	0.507	2_2	-0.0005	0.339	1_1	-0.0023	0.0899
rs109208977	14	243959	ZNF250	rs135004351	5	86862939	SOX5(d)	1339	0.0059	36.2264	2_2	0.0031	0.0594	1_1	0.0003	0.508	2_1	-0.0005	0.344	1_2	-0.0019	0.0892
rs109208977	14	243959	ZNF250	rs109910106	15	52881879	RELT_FAM168A	1344	0.0046	36.2264	1_1	0.0014	0.172	2_2	0.0007	0.289	1_2	-0.0006	0.425	2_1	-0.0019	0.114
rs109208977	14	243959	ZNF250	rs110090980	20	26779229	ITGA1(d)	1347	-0.0046	36.2264	1_2	0.0012	0.192	2_1	0.0009	0.272	1_1	-0.0006	0.405	2_2	-0.0019	0.13
rs109208977	14	243959	ZNF250	rs137029469	13	36821789	ODAD2_MKX	1341	0.0042	36.2264	2_2	0.002	0.193	1_1	0.0002	0.275	1_2	-0.0002	0.321	2_1	-0.0019	0.21
rs109208977	14	243959	ZNF250	rs109448167	17	66705590	ENSBTAG00000031468_ENSBTAG00000053312	1346	-0.0043	36.2264	2_1	0.0014	0.228	1_2	0.0007	0.246	1_1	-0.0005	0.351	2_2	-0.0017	0.175
rs109208977	14	243959	ZNF250	rs42279576	6	13987846	ENSBTAG00000044440(d)	1340	-0.0042	36.2264	2_1	0.0018	0.177	1_2	0.0004	0.314	1_1	-0.0005	0.282	2_2	-0.0015	0.226
rs109208977	14	243959	ZNF250	rs42331883	15	61287744	MPPED2	1345	0.0045	36.2264	2_2	0.0026	0.14	1_1	0.0002	0.364	1_2	-0.0005	0.234	2_1	-0.0012	0.263
rs109208977	14	243959	ZNF250	rs110828656	5	10802561	ACSS3	1338	-0.0043	36.2264	2_1	0.0019	0.153	1_2	0.0005	0.359	1_1	-0.0007	0.237	2_2	-0.0012	0.251
rs109208977	14	243959	ZNF250	rs110582426	13	80054531	ZFP64(d)	1342	-0.0043	36.2264	2_1	0.0018	0.156	1_2	0.0006	0.357	1_1	-0.0008	0.24	2_2	-0.0012	0.247
rs109208977	14	243959	ZNF250	rs134820715	1	125718772	ENSBTAG00000052125	1337	-0.0043	36.2264	2_1	0.0011	0.198	1_2	0.001	0.316	2_2	-0.001	0.205	1_1	-0.0012	0.281
rs109208977	14	243959	ZNF250	rs132822154	21	41960470	ENSBTAG00000038020	1350	0.0046	36.2264	2_2	0.0028	0.115	1_1	0.0002	0.403	1_2	-0.0005	0.194	2_1	-0.001	0.288
rs109208977	14	243959	ZNF250	rs41585840	1	33610831	CADM2	1336	-0.0043	36.2264	2_1	0.0017	0.151	1_2	0.0006	0.372	2_2	-0.001	0.252	1_1	-0.001	0.225
rs109208977	14	243959	ZNF250	rs109241219	20	68432538	U6_ENSBTAG00000050512	1348	0.0046	36.2264	2_2	0.0025	0.12	1_1	0.0003	0.403	1_2	-0.0007	0.193	2_1	-0.001	0.284
rs109208977	14	243959	ZNF250	rs134218000	21	23590155	C21H15orf40_ENSBTAG00000050976	1349	-0.0049	36.2264	2_1	0.0031	0.0916	1_2	0.0002	0.445	1_1	-0.0008	0.152	2_2	-0.0009	0.312
rs109208977	14	243959	ZNF250	rs109514848	21	15959314	SV2B	1492	0.0086	35.6662	2_2	0.0046	0.0249	1_1	0.0002	0.561	2_1	-0.0003	0.378	1_2	-0.0034	0.036
rs109208977	14	243959	ZNF250	rs41724453	4	55064396	PPP1R3A_ENSBTAG00000051506	1476	-0.0057	35.6662	1_2	0.0019	0.0953	2_1	0.0005	0.339	1_1	-0.0004	0.501	2_2	-0.0029	0.0643
rs109208977	14	243959	ZNF250	rs42851059	4	55247076	LOC101907959	1477	-0.0057	35.6662	1_2	0.0019	0.0953	2_1	0.0005	0.339	1_1	-0.0004	0.501	2_2	-0.0028	0.0644
rs109208977	14	243959	ZNF250	rs3423094202	31	24417901	ENSBTAG00000051732_ENSBTAG00000055177	1494	0.0047	35.6662	2_2	0.0011	0.285	1_1	0.0007	0.156	1_2	-0.0003	0.441	2_1	-0.0026	0.119
rs109208977	14	243959	ZNF250	rs109918777	31	99822406	MAOB	1496	-0.0063	35.6662	2_1	0.003	0.0504	1_2	0.0003	0.525	2_2	-0.0004	0.353	1_1	-0.0025	0.0713
rs109208977	14	243959	ZNF250	rs134075092	19	19200975	KSR1	1487	0.0047	35.6662	2_2	0.001	0.288	1_1	0.0009	0.156	1_2	-0.0003	0.441	2_1	-0.0024	0.116
rs109208977	14	243959	ZNF250	rs3423092909	8	112574133	TMEM18_ALKAL2	1481	0.005	35.6662	2_2	0.0016	0.0924	1_1	0.0006	0.474	2_1	-0.0005	0.311	1_2	-0.0023	0.123
rs109208977	14	243959	ZNF250	rs135342034	13	62567587	BPIFA2C	1484	-0.0046	35.6662	2_1	0.0011	0.28	1_2	0.0008	0.167	1_1	-0.0003	0.43	2_2	-0.0023	0.123
rs109208977	14	243959	ZNF250	rs109169629	7	7721497	WIZ	1480	0.0044	35.6662	2_2	0.0012	0.263	1_1	0.0006	0.186	1_2	-0.0003	0.411	2_1	-0.0023	0.14
rs109208977	14	243959	ZNF250	rs136485627	20	28491912	PARP8	1490	0.005	35.6662	1_1	0.0015	0.142	2_2	0.0007	0.307	1_2	-0.0005	0.455	2_1	-0.0023	0.0961
rs109208977	14	243959	ZNF250	rs110385678	15	60556733	7SK_5S_rRNA	1485	-0.0045	35.6662	2_1	0.0013	0.266	1_2	0.0005	0.181	1_1	-0.0003	0.416	2_2	-0.0023	0.137
rs109208977	14	243959	ZNF250	rs110711127	4	97998329	SLC35B4_AKR1B1	1478	0.0045	35.6662	2_2	0.0014	0.25	1_1	0.0005	0.203	1_2	-0.0003	0.394	2_1	-0.0022	0.153
rs109208977	14	243959	ZNF250	rs137532092	20	27329790	ISL1(u)	1489	0.0047	35.6662	1_1	0.0014	0.153	2_2	0.0008	0.299	1_2	-0.0005	0.444	2_1	-0.0021	0.104
rs109208977	14	243959	ZNF250	rs41597892	31	89156561	NUDT11_ENSBTAG00000052977	1495	0.0066	35.6662	2_2	0.0038	0.0426	1_1	0.0003	0.531	2_1	-0.0005	0.361	1_2	-0.0021	0.066
rs109208977	14	243959	ZNF250	rs41628263	13	36840571	MKX	1483	-0.0043	35.6662	2_1	0.0018	0.213	1_2	0.0003	0.25	1_1	-0.0002	0.347	2_2	-0.002	0.19
rs109208977	14	243959	ZNF250	rs109983235	20	26525296	ITGA1(d)	1488	0.0046	35.6662	1_1	0.0014	0.17	2_2	0.0008	0.289	1_2	-0.0005	0.427	2_1	-0.002	0.114
rs109208977	14	243959	ZNF250	rs109983109	13	32538695	SLC39A12_CACNB2	1482	0.0042	35.6662	2_2	0.0017	0.212	1_1	0.0004	0.256	1_2	-0.0003	0.341	2_1	-0.0018	0.191
rs109208977	14	243959	ZNF250	rs41617810	3	74015041	NEGR1_ZRANB2	1475	0.0042	35.6662	2_2	0.0014	0.223	1_1	0.0006	0.252	1_2	-0.0005	0.345	2_1	-0.0017	0.18
rs109208977	14	243959	ZNF250	rs135724100	31	104445311	MID1IP1(u)	1497	-0.0043	35.6662	2_1	0.0015	0.147	1_2	0.0007	0.385	2_2	-0.0008	0.256	1_1	-0.0013	0.211
rs109208977	14	243959	ZNF250	rs41961276	20	70100773	IRX2_U6	1491	0.0042	35.6662	2_2	0.0017	0.172	1_1	0.0006	0.332	1_2	-0.0007	0.265	2_1	-0.0012	0.231
rs109208977	14	243959	ZNF250	rs41974898	21	32120143	PSTPIP1	1493	0.0041	35.6662	2_2	0.0014	0.19	1_1	0.0007	0.313	1_2	-0.0008	0.283	2_1	-0.0012	0.214
rs109208977	14	243959	ZNF250	rs109333650	5	57663019	OR6C304_OR6C8	1479	-0.0055	35.6662	2_1	0.0034	0.0674	1_2	0.0003	0.487	2_2	-0.0007	0.336	1_1	-0.0012	0.11
rs109208977	14	243959	ZNF250	rs134062750	19	5586449	MMD	1486	-0.0049	35.6662	2_1	0.0031	0.0966	1_2	0.0002	0.433	1_1	-0.0006	0.164	2_2	-0.001	0.306
rs109208977	14	243959	ZNF250	rs110978990	9	27959444	LOC112448021	1625	-0.0065	35.1104	1_2	0.0016	0.0678	2_1	0.0006	0.35	1_1	-0.0002	0.529	2_2	-0.004	0.053
rs109208977	14	243959	ZNF250	rs109217701	4	103417517	TBXAS1	1623	-0.005	35.1104	2_1	0.001	0.303	1_2	0.001	0.133	1_1	-0.0003	0.464	2_2	-0.0028	0.1
rs109208977	14	243959	ZNF250	rs110927962	13	52046021	UBOX5_FASTKD5	1631	0.0049	35.1104	1_1	0.001	0.133	2_2	0.0009	0.303	1_2	-0.0003	0.464	2_1	-0.0027	0.0999
rs109208977	14	243959	ZNF250	rs109647189	13	80187570	ZFP64(d)	1633	-0.005	35.1104	1_2	0.0012	0.125	2_1	0.0008	0.311	1_1	-0.0003	0.472	2_2	-0.0027	0.0917
rs109208977	14	243959	ZNF250	rs109062073	13	69562323	MAFB_TOP1	1632	0.0044	35.1104	2_2	0.0014	0.26	1_1	0.0003	0.18	1_2	-0.0002	0.417	2_1	-0.0025	0.144
rs109208977	14	243959	ZNF250	rs136767778	11	102862605	AK8	1629	0.0047	35.1104	1_1	0.0013	0.163	2_2	0.0008	0.291	1_2	-0.0005	0.434	2_1	-0.0021	0.112
rs109208977	14	243959	ZNF250	rs110082992	4	103388731	TBXAS1	1622	0.0043	35.1104	2_2	0.0012	0.259	1_1	0.0007	0.196	1_2	-0.0004	0.401	2_1	-0.0021	0.144
rs109208977	14	243959	ZNF250	rs133930313	13	81532044	BCAS1_CYP24A1	1634	0.0057	35.1104	2_2	0.0027	0.0665	1_1	0.0004	0.5	2_1	-0.0005	0.336	1_2	-0.002	0.0973
rs109208977	14	243959	ZNF250	rs3423466091	20	28885632	ENSBTAG00000050727_HCN1	1638	0.0045	35.1104	1_1	0.0011	0.174	2_2	0.0009	0.283	1_2	-0.0005	0.423	2_1	-0.002	0.121
rs109208977	14	243959	ZNF250	rs135473283	9	67498683	LAMA2	1627	-0.0043	35.1104	2_1	0.0012	0.251	1_2	0.0007	0.21	1_1	-0.0004	0.387	2_2	-0.0019	0.152
rs109208977	14	243959	ZNF250	rs41578729	1	107544465	ENSBTAG00000049210_SCHIP1	1618	-0.0043	35.1104	2_1	0.0011	0.25	1_2	0.0009	0.222	1_1	-0.0006	0.375	2_2	-0.0017	0.153
rs109208977	14	243959	ZNF250	rs133140963	18	57946525	ENSBTAG00000051766_ENSBTAG00000053779	1637	0.0042	35.1104	2_2	0.0016	0.205	1_1	0.0005	0.272	1_2	-0.0004	0.326	2_1	-0.0017	0.198
rs109208977	14	243959	ZNF250	rs110886423	12	81233275	ENSBTAG00000048938(u)	1630	-0.0042	35.1104	2_1	0.0012	0.233	1_2	0.0008	0.242	1_1	-0.0005	0.355	2_2	-0.0017	0.171
rs109208977	14	243959	ZNF250	rs136224281	9	52261271	U6(u)	1626	-0.0041	35.1104	2_1	0.0016	0.208	1_2	0.0005	0.269	1_1	-0.0004	0.328	2_2	-0.0016	0.196
rs109208977	14	243959	ZNF250	rs42234120	9	24379807	5S_rRNA_ENSBTAG00000049155	1624	0.0065	35.1104	2_2	0.0043	0.0439	1_1	0.0002	0.523	2_1	-0.0005	0.359	1_2	-0.0015	0.0737
rs109208977	14	243959	ZNF250	rs136049920	1	109542675	SHOX2_7SK	1620	0.0042	35.1104	2_2	0.0011	0.228	1_1	0.0009	0.257	1_2	-0.0007	0.34	2_1	-0.0015	0.175
rs109208977	14	243959	ZNF250	rs133510741	9	101561082	RPS6KA2	1628	0.0043	35.1104	2_2	0.0022	0.156	1_1	0.0003	0.34	1_2	-0.0004	0.257	2_1	-0.0014	0.247
rs109208977	14	243959	ZNF250	rs41854680	17	71427219	SUSD2	1636	0.0042	35.1104	2_2	0.0016	0.188	1_1	0.0006	0.306	1_2	-0.0006	0.291	2_1	-0.0014	0.215
rs109208977	14	243959	ZNF250	BovineHD0100031239	1	109484641	SHOX2_7SK	1619	-0.0041	35.1104	2_1	0.0015	0.185	1_2	0.0007	0.317	1_1	-0.0008	0.28	2_2	-0.0012	0.219
rs109208977	14	243959	ZNF250	rs41631758	20	70053466	IRX2_U6	1639	0.0042	35.1104	2_2	0.0018	0.168	1_1	0.0005	0.336	1_2	-0.0007	0.261	2_1	-0.0012	0.235
rs109208977	14	243959	ZNF250	rs43003865	21	38181615	ENSBTAG00000031558(d)	1640	0.0051	35.1104	2_2	0.003	0.0824	1_1	0.0003	0.465	2_1	-0.0007	0.321	1_2	-0.0011	0.132
rs109208977	14	243959	ZNF250	rs133010382	1	125624770	SLC9A9	1621	-0.0041	35.1104	1_2	0.0012	0.279	2_1	0.0009	0.224	1_1	-0.001	0.317	2_2	-0.0011	0.18
rs109208977	14	243959	ZNF250	rs42530896	15	62058172	DCDC1	1635	-0.0043	35.1104	2_1	0.002	0.138	1_2	0.0005	0.384	1_1	-0.0009	0.213	2_2	-0.001	0.265
rs109208977	14	243959	ZNF250	rs43166563	1	128168404	ENSBTAG00000052041_TRIM42	1755	-0.005	34.5588	1_2	0.0011	0.121	2_1	0.0008	0.313	1_1	-0.0003	0.475	2_2	-0.0028	0.0902
rs109208977	14	243959	ZNF250	rs41568971	6	12447408	ANK2	1759	0.0044	34.5588	2_2	0.0012	0.262	1_1	0.0006	0.187	1_2	-0.0003	0.409	2_1	-0.0023	0.141
rs109208977	14	243959	ZNF250	rs110974553	9	59687682	MAP3K7	1760	0.0044	34.5588	2_2	0.0011	0.264	1_1	0.0008	0.193	1_2	-0.0004	0.404	2_1	-0.0021	0.14
rs109208977	14	243959	ZNF250	rs110206957	17	42715046	ENSBTAG00000049769(d)	1763	-0.0042	34.5588	2_1	0.0014	0.241	1_2	0.0005	0.219	1_1	-0.0003	0.378	2_2	-0.0019	0.162
rs109208977	14	243959	ZNF250	rs110550643	11	105839745	MRPS2_ENSBTAG00000009599	1761	0.0044	34.5588	2_2	0.001	0.265	1_1	0.0009	0.195	1_2	-0.0005	0.401	2_1	-0.0019	0.138
rs109208977	14	243959	ZNF250	rs29016784	17	62132170	NAA25_ERP29	1764	-0.0051	34.5588	2_1	0.0022	0.0832	1_2	0.0005	0.478	2_2	-0.0006	0.32	1_1	-0.0019	0.119
rs109208977	14	243959	ZNF250	rs109147501	18	7642052	CDYL2_CMC2	1767	-0.0055	34.5588	2_1	0.0029	0.0658	1_2	0.0004	0.498	2_2	-0.0006	0.338	1_1	-0.0018	0.0988
rs109208977	14	243959	ZNF250	rs109179663	28	42346190	GDF10_FRMPD2	1769	-0.0052	34.5588	2_1	0.0026	0.0744	1_2	0.0004	0.486	2_2	-0.0006	0.329	1_1	-0.0017	0.111
rs109208977	14	243959	ZNF250	rs110210354	3	49367331	ARHGAP29_ABCA4	1758	0.0042	34.5588	2_2	0.0012	0.241	1_1	0.0008	0.233	1_2	-0.0006	0.364	2_1	-0.0016	0.162
rs109208977	14	243959	ZNF250	rs43704025	3	46366201	DPYD_PTBP2	1757	-0.0051	34.5588	2_1	0.0026	0.0787	1_2	0.0004	0.478	2_2	-0.0006	0.325	1_1	-0.0015	0.119
rs109208977	14	243959	ZNF250	rs136354036	17	67740105	TTC28	1765	-0.0041	34.5588	2_1	0.0018	0.177	1_2	0.0004	0.314	1_1	-0.0005	0.283	2_2	-0.0014	0.226
rs109208977	14	243959	ZNF250	rs133586274	17	71473803	GGT1	1766	0.0041	34.5588	2_2	0.0016	0.187	1_1	0.0005	0.306	1_2	-0.0006	0.291	2_1	-0.0014	0.216
rs109208977	14	243959	ZNF250	rs42480864	1	134706419	KY	1756	0.0056	34.5588	2_2	0.0035	0.0639	1_1	0.0003	0.492	2_1	-0.0007	0.339	1_2	-0.0012	0.105
rs109208977	14	243959	ZNF250	BTA-91704-no-rs	22	57331008	NR2C2	1768	0.0043	34.5588	2_2	0.0022	0.145	1_1	0.0003	0.363	1_2	-0.0006	0.234	2_1	-0.0012	0.259
rs109208977	14	243959	ZNF250	rs41639306	1	125815676	ENSBTAG00000052125_CHST2	1754	0.0042	34.5588	2_2	0.0016	0.149	1_1	0.0006	0.377	2_1	-0.0009	0.254	1_2	-0.0011	0.22
rs109208977	14	243959	ZNF250	rs43699706	12	46961986	ENSBTAG00000053316_MZT1	1762	-0.0041	34.5588	2_1	0.0014	0.171	1_2	0.0007	0.345	1_1	-0.001	0.251	2_2	-0.001	0.232
rs109208977	14	243959	ZNF250	rs43104957	18	37094127	PSMD7(d)	1930	-0.0072	34.0116	2_1	0.0023	0.0399	1_2	0.0004	0.549	2_2	-0.0002	0.363	1_1	-0.0043	0.0474
rs109208977	14	243959	ZNF250	rs109492378	21	18745959	NTRK3(u)	1932	0.0083	34.0116	2_2	0.0046	0.0258	1_1	0.0002	0.559	2_1	-0.0003	0.378	1_2	-0.0031	0.0381
rs109208977	14	243959	ZNF250	rs41603230	15	60535222	7SK_5S_rRNA	1929	-0.0044	34.0116	2_1	0.0011	0.278	1_2	0.0007	0.168	1_1	-0.0003	0.429	2_2	-0.0023	0.126
rs109208977	14	243959	ZNF250	rs41608869	2	16740862	ENSBTAG00000050289_CWC22	1921	0.0042	34.0116	2_2	0.0014	0.243	1_1	0.0005	0.215	1_2	-0.0004	0.382	2_1	-0.002	0.16
rs109208977	14	243959	ZNF250	rs137038521	15	1221411	OR4C185_IZUMO1R	1927	0.0042	34.0116	2_2	0.0015	0.237	1_1	0.0005	0.224	1_2	-0.0004	0.373	2_1	-0.0019	0.166
rs109208977	14	243959	ZNF250	rs41617786	31	101013758	PPP1R2C_U6	1934	-0.0047	34.0116	2_1	0.0016	0.105	1_2	0.0006	0.451	2_2	-0.0006	0.298	1_1	-0.0018	0.146
rs109208977	14	243959	ZNF250	rs109943577	9	17939562	MEI4_ENSBTAG00000034662	1924	0.0041	34.0116	2_2	0.002	0.191	1_1	0.0002	0.281	1_2	-0.0002	0.316	2_1	-0.0017	0.211
rs109208977	14	243959	ZNF250	rs41588251	7	12174901	CACNA1A	1923	0.0041	34.0116	2_2	0.0021	0.186	1_1	0.0001	0.286	1_2	-0.0002	0.311	2_1	-0.0017	0.217
rs109208977	14	243959	ZNF250	rs43280557	1	138905277	ATP2C1	1920	0.0041	34.0116	2_2	0.0016	0.2	1_1	0.0005	0.28	1_2	-0.0004	0.316	2_1	-0.0016	0.203
rs109208977	14	243959	ZNF250	rs3423376271	15	1299824	IZUMO1R	1928	0.0041	34.0116	2_2	0.0013	0.219	1_1	0.0007	0.263	1_2	-0.0006	0.334	2_1	-0.0015	0.184
rs109208977	14	243959	ZNF250	rs41600499	10	75189808	KCNH5	1925	-0.0041	34.0116	2_1	0.002	0.174	1_2	0.0003	0.313	1_1	-0.0003	0.284	2_2	-0.0015	0.229
rs109208977	14	243959	ZNF250	BovineHD2000020485	20	69936893	ENSBTAG00000050065(u)	1931	-0.0041	34.0116	2_1	0.0012	0.214	1_2	0.0008	0.274	1_1	-0.0007	0.323	2_2	-0.0014	0.189
rs109208977	14	243959	ZNF250	rs41612098	13	82861436	CBLN4(u)	1926	0.0042	34.0116	2_2	0.0018	0.151	1_1	0.0005	0.363	1_2	-0.0008	0.234	2_1	-0.0011	0.252
rs109208977	14	243959	ZNF250	rs41584106	26	11788518	ENSBTAG00000020790_U7	1933	-0.004	34.0116	2_1	0.0011	0.195	1_2	0.0009	0.314	1_1	-0.0009	0.283	2_2	-0.0011	0.209
rs109208977	14	243959	ZNF250	rs109045624	4	101205220	DGKI	1922	-0.0054	34.0116	2_1	0.004	0.0674	1_2	0.0001	0.477	1_1	-0.0007	0.12	2_2	-0.0007	0.336
rs109208977	14	243959	ZNF250	rs110378393	10	73661032	PRKCH	2105	0.005	33.4686	1_1	0.0013	0.118	2_2	0.0007	0.318	1_2	-0.0003	0.478	2_1	-0.0027	0.0857
rs109208977	14	243959	ZNF250	rs41702271	13	60959082	ENSBTAG00000048009	2107	0.0047	33.4686	2_2	0.001	0.297	1_1	0.0009	0.141	1_2	-0.0003	0.456	2_1	-0.0026	0.106
rs109208977	14	243959	ZNF250	rs43275363	1	141082789	7SK_ENSBTAG00000048701	2101	-0.0043	33.4686	2_1	0.0014	0.254	1_2	0.0005	0.195	1_1	-0.0002	0.403	2_2	-0.0023	0.149
rs109208977	14	243959	ZNF250	rs109307299	10	73765714	LOC112448509	2106	-0.0043	33.4686	2_1	0.0013	0.248	1_2	0.0006	0.208	1_1	-0.0003	0.388	2_2	-0.0021	0.155
rs109208977	14	243959	ZNF250	rs132747259	15	1215097	OR4C185_IZUMO1R	2108	0.0042	33.4686	2_2	0.0015	0.237	1_1	0.0005	0.224	1_2	-0.0004	0.373	2_1	-0.0019	0.166
rs109208977	14	243959	ZNF250	rs29026684	23	17696083	CAPN11	2112	0.0041	33.4686	2_2	0.0019	0.2	1_1	0.0002	0.267	1_2	-0.0002	0.33	2_1	-0.0018	0.203
rs109208977	14	243959	ZNF250	rs136978385	4	89841585	blank	2103	0.0042	33.4686	2_2	0.0013	0.232	1_1	0.0006	0.237	1_2	-0.0004	0.36	2_1	-0.0018	0.171
rs109208977	14	243959	ZNF250	rs136861166	20	27538612	ISL1(u)	2110	-0.0045	33.4686	1_2	0.0017	0.167	2_1	0.0006	0.297	1_1	-0.0006	0.43	2_2	-0.0017	0.106
rs109208977	14	243959	ZNF250	rs110990872	3	48766306	SLC44A3_ENSBTAG00000049865	2102	-0.0041	33.4686	2_1	0.0011	0.252	1_2	0.0009	0.218	1_1	-0.0005	0.379	2_2	-0.0017	0.152
rs109208977	14	243959	ZNF250	chrX_28319531	31	28322193	ENSBTAG00000019009	2114	0.0041	33.4686	2_2	0.0023	0.165	1_1	0.0001	0.317	1_2	-0.0001	0.28	2_1	-0.0016	0.239
rs109208977	14	243959	ZNF250	rs42009556	22	45719793	WNT5A_ENSBTAG00000049764	2111	0.0041	33.4686	2_2	0.0011	0.232	1_1	0.0009	0.253	1_2	-0.0007	0.344	2_1	-0.0014	0.172
rs109208977	14	243959	ZNF250	rs41667156	17	40613407	RXFP1_ENSBTAG00000052985	2109	-0.0045	33.4686	2_1	0.0022	0.109	1_2	0.0004	0.428	2_2	-0.0008	0.294	1_1	-0.0011	0.169
rs109208977	14	243959	ZNF250	rs41567430	26	5376528	PCDH15	2113	0.0046	33.4686	2_2	0.0022	0.113	1_1	0.0004	0.422	2_1	-0.0009	0.29	1_2	-0.001	0.176
rs109208977	14	243959	ZNF250	rs41624983	5	61507086	ENSBTAG00000051433_ENSBTAG00000051358	2104	0.0052	33.4686	2_2	0.0035	0.0684	1_1	0.0002	0.482	2_1	-0.0007	0.335	1_2	-0.0009	0.115
rs109208977	14	243959	ZNF250	rs135999039	4	55951139	IFRD1_ZNF277	2305	-0.0048	32.93	2_1	0.0009	0.305	1_2	0.0008	0.128	1_1	-0.0002	0.469	2_2	-0.0028	0.0985
rs109208977	14	243959	ZNF250	rs110610240	9	31532293	LOC112448029	2309	0.0046	32.93	2_2	0.001	0.285	1_1	0.0009	0.161	1_2	-0.0004	0.436	2_1	-0.0023	0.118
rs109208977	14	243959	ZNF250	rs135103353	23	27364859	ENSBTAG00000052577	2316	0.0043	32.93	2_2	0.0013	0.271	1_1	0.0005	0.175	1_2	-0.0003	0.422	2_1	-0.0022	0.133
rs109208977	14	243959	ZNF250	rs110973133	31	86632126	FTSJ1_PORCN	2318	0.004	32.93	2_2	0.0016	0.214	1_1	0.0004	0.255	1_2	-0.0003	0.342	2_1	-0.0018	0.189
rs109208977	14	243959	ZNF250	rs42790196	20	69506749	ENSBTAG00000051384(d)	2315	0.0041	32.93	2_2	0.0013	0.228	1_1	0.0006	0.244	1_2	-0.0004	0.353	2_1	-0.0017	0.175
rs109208977	14	243959	ZNF250	rs132676004	20	23046160	ANKRD55	2312	-0.0043	32.93	1_2	0.0013	0.191	2_1	0.0007	0.278	1_1	-0.0006	0.406	2_2	-0.0016	0.125
rs109208977	14	243959	ZNF250	rs110919780	11	102206507	ENSBTAG00000053838_NTNG2	2310	0.004	32.93	2_2	0.0013	0.219	1_1	0.0006	0.26	1_2	-0.0005	0.337	2_1	-0.0015	0.184
rs109208977	14	243959	ZNF250	rs135972965	3	46158569	DPYD	2303	-0.0041	32.93	2_1	0.001	0.241	1_2	0.0009	0.237	1_1	-0.0006	0.36	2_2	-0.0015	0.162
rs109208977	14	243959	ZNF250	rs3423093014	20	25287084	ARL15_NDUFS4	2313	-0.0041	32.93	1_2	0.0012	0.225	2_1	0.0008	0.254	1_1	-0.0007	0.371	2_2	-0.0014	0.149
rs109208977	14	243959	ZNF250	rs136555529	1	33634151	CADM2	2301	0.004	32.93	2_2	0.0012	0.216	1_1	0.0007	0.27	1_2	-0.0006	0.327	2_1	-0.0014	0.187
rs109208977	14	243959	ZNF250	rs110023955	4	103118208	HIPK2	2307	-0.004	32.93	2_1	0.0014	0.203	1_2	0.0006	0.285	1_1	-0.0006	0.312	2_2	-0.0014	0.2
rs109208977	14	243959	ZNF250	rs41607454	31	85646710	USP11_ZNF157	2317	0.0042	32.93	2_2	0.0024	0.145	1_1	0.0001	0.353	1_2	-0.0003	0.243	2_1	-0.0013	0.258
rs109208977	14	243959	ZNF250	rs110824867	3	47929293	LOC112445875	2304	0.004	32.93	2_2	0.001	0.209	1_1	0.0009	0.292	1_2	-0.0009	0.305	2_1	-0.0012	0.194
rs109208977	14	243959	ZNF250	rs41568040	11	102873312	AK8	2311	0.004	32.93	2_2	0.0016	0.171	1_1	0.0005	0.335	1_2	-0.0007	0.261	2_1	-0.0011	0.233
rs109208977	14	243959	ZNF250	rs43712288	3	45670724	DPYD	2302	-0.0041	32.93	2_1	0.0016	0.159	1_2	0.0006	0.357	1_1	-0.0009	0.239	2_2	-0.001	0.244
rs109208977	14	243959	ZNF250	rs135861746	7	16124480	INSR	2308	0.0046	32.93	2_2	0.0034	0.0936	1_1	0.0001	0.429	1_2	-0.0002	0.168	2_1	-0.001	0.31
rs109208977	14	243959	ZNF250	rs41961769	20	68466730	U6_ENSBTAG00000050512	2314	-0.005	32.93	2_1	0.0038	0.074	1_2	0	0.463	1_1	-0.0004	0.134	2_2	-0.0007	0.329
rs109208977	14	243959	ZNF250	rs110546095	4	101203193	DGKI	2306	-0.0052	32.93	2_1	0.0039	0.0677	1_2	0.0001	0.477	1_1	-0.0006	0.12	2_2	-0.0007	0.336
rs109208977	14	243959	ZNF250	rs132888509	3	25862060	MAN1A2_VTCN1	2529	0.0051	32.3957	1_1	0.0009	0.104	2_2	0.0009	0.322	1_2	-0.0003	0.492	2_1	-0.003	0.081
rs109208977	14	243959	ZNF250	rs42406915	9	50797460	FAXC_FBXL4	2540	-0.0047	32.3957	2_1	0.0009	0.303	1_2	0.0008	0.132	1_1	-0.0003	0.465	2_2	-0.0026	0.1
rs109208977	14	243959	ZNF250	rs41624266	4	23572668	ENSBTAG00000054772_AGMO	2534	0.0045	32.3957	2_2	0.0011	0.29	1_1	0.0006	0.147	1_2	-0.0003	0.449	2_1	-0.0025	0.113
rs109208977	14	243959	ZNF250	rs3423092866	8	112376337	SNTG2_TMEM18	2539	0.0049	32.3957	2_2	0.0016	0.0885	1_1	0.0006	0.479	2_1	-0.0004	0.315	1_2	-0.0023	0.118
rs109208977	14	243959	ZNF250	rs42691194	1	115585857	MBNL1_U2	2527	0.0043	32.3957	2_2	0.0011	0.276	1_1	0.0007	0.172	1_2	-0.0003	0.425	2_1	-0.0022	0.127
rs109208977	14	243959	ZNF250	rs109279595	13	60410535	SRXN1_TCF15	2541	-0.0044	32.3957	1_2	0.001	0.164	2_1	0.0009	0.285	1_1	-0.0004	0.433	2_2	-0.0022	0.118
rs109208977	14	243959	ZNF250	rs137616669	3	26431161	LOC100847209	2530	0.0041	32.3957	2_2	0.0015	0.236	1_1	0.0003	0.22	1_2	-0.0003	0.377	2_1	-0.002	0.167
rs109208977	14	243959	ZNF250	rs41574101	4	36665416	SEMA3A_ENSBTAG00000053333	2535	-0.0043	32.3957	1_2	0.001	0.185	2_1	0.0009	0.274	1_1	-0.0004	0.412	2_2	-0.0019	0.13
rs109208977	14	243959	ZNF250	rs41854727	17	71483760	GGT1_SNRPD3	2544	-0.0041	32.3957	2_1	0.001	0.26	1_2	0.0008	0.201	1_1	-0.0004	0.396	2_2	-0.0019	0.143
rs109208977	14	243959	ZNF250	rs133438137	17	3891447	RNF175	2542	-0.0043	32.3957	2_1	0.001	0.261	1_2	0.001	0.204	1_1	-0.0005	0.393	2_2	-0.0018	0.142
rs109208977	14	243959	ZNF250	rs110420213	7	11485170	LOC100335404	2538	0.004	32.3957	2_2	0.0013	0.233	1_1	0.0006	0.236	1_2	-0.0004	0.361	2_1	-0.0017	0.17
rs109208977	14	243959	ZNF250	rs3423152277	3	49440030	ABCA4	2531	0.0041	32.3957	2_2	0.0011	0.245	1_1	0.0009	0.229	1_2	-0.0006	0.368	2_1	-0.0016	0.158
rs109208977	14	243959	ZNF250	rs110827478	3	80696787	RAVER2	2533	-0.0055	32.3957	2_1	0.003	0.0617	1_2	0.0003	0.501	2_2	-0.0006	0.342	1_1	-0.0016	0.0952
rs109208977	14	243959	ZNF250	rs42275710	4	41038857	GNAI1	2536	-0.004	32.3957	2_1	0.0015	0.199	1_2	0.0006	0.287	1_1	-0.0005	0.31	2_2	-0.0015	0.204
rs109208977	14	243959	ZNF250	rs110014265	27	2955522	CSMD1	2547	0.0041	32.3957	2_2	0.0023	0.165	1_1	0.0001	0.322	1_2	-0.0003	0.275	2_1	-0.0014	0.238
rs109208977	14	243959	ZNF250	rs43707947	3	57860119	ODF2L_ENSBTAG00000053371	2532	0.004	32.3957	2_2	0.0014	0.197	1_1	0.0006	0.296	1_2	-0.0006	0.301	2_1	-0.0013	0.206
rs109208977	14	243959	ZNF250	rs110014344	1	136433033	ENSBTAG00000049758_ENSBTAG00000049044	2528	0.0052	32.3957	2_2	0.0031	0.0715	1_1	0.0003	0.482	2_1	-0.0007	0.332	1_2	-0.0012	0.115
rs109208977	14	243959	ZNF250	rs41572003	26	7907227	PRKG1	2546	0.0042	32.3957	2_2	0.0021	0.126	1_1	0.0004	0.398	1_2	-0.0008	0.199	2_1	-0.0009	0.277
rs109208977	14	243959	ZNF250	rs41643772	21	46556235	MBIP_ENSBTAG00000049414	2545	0.0042	32.3957	2_2	0.0023	0.125	1_1	0.0003	0.397	1_2	-0.0007	0.2	2_1	-0.0009	0.278
rs109208977	14	243959	ZNF250	rs109807529	5	99094484	ENSBTAG00000053262_ENSBTAG00000046268	2537	-0.0045	32.3957	2_1	0.0024	0.101	1_2	0.0004	0.437	2_2	-0.0008	0.302	1_1	-0.0009	0.16
rs109208977	14	243959	ZNF250	rs109799093	17	41916986	GRIA2	2543	-0.0043	32.3957	2_1	0.0023	0.118	1_2	0.0003	0.41	1_1	-0.0008	0.187	2_2	-0.0009	0.285
rs110508680	14	255765	ZNF250_ZNF16	rs137059769	17	63245988	ENSBTAG00000051177_C12orf76	43	-0.0053	57.1187	2_1	0.0017	0.251	1_2	0.001	0.225	1_1	-0.0007	0.298	2_2	-0.0019	0.226
rs110508680	14	255765	ZNF250_ZNF16	rs109610699	25	33165466	RFC2	69	-0.0052	55.0268	2_1	0.0018	0.266	1_2	0.0007	0.198	1_1	-0.0005	0.324	2_2	-0.0021	0.212
rs110508680	14	255765	ZNF250_ZNF16	rs29027567	17	60191253	TBX3_TBX5	84	0.0051	54.338	2_2	0.0018	0.214	1_1	0.0009	0.274	1_2	-0.001	0.248	2_1	-0.0015	0.264
rs110508680	14	255765	ZNF250_ZNF16	rs17870257	25	33171297	RFC2	141	-0.0053	51.6256	2_1	0.0019	0.266	1_2	0.0007	0.198	1_1	-0.0005	0.326	2_2	-0.0022	0.21
rs110508680	14	255765	ZNF250_ZNF16	rs41581430	21	15601735	SLCO3A1_SV2B	155	0.0107	50.9582	2_2	0.0059	0.0253	1_1	0.0003	0.492	2_1	-0.0003	0.452	1_2	-0.0042	0.0302
rs110508680	14	255765	ZNF250_ZNF16	rs29016784	17	62132170	NAA25_ERP29	184	-0.006	49.6363	2_1	0.0028	0.0946	1_2	0.0005	0.415	2_2	-0.0007	0.383	1_1	-0.002	0.108
rs110508680	14	255765	ZNF250_ZNF16	rs134062750	19	5586449	MMD	185	-0.0057	49.6363	2_1	0.0036	0.111	1_2	0.0003	0.373	1_1	-0.0008	0.15	2_2	-0.0011	0.366
rs110508680	14	255765	ZNF250_ZNF16	rs41849621	17	62176985	TMEM116	217	0.0065	48.3314	2_2	0.0028	0.0773	1_1	0.0005	0.438	2_1	-0.0005	0.4	1_2	-0.0026	0.0845
rs110508680	14	255765	ZNF250_ZNF16	rs109514848	21	15959314	SV2B	246	0.0099	47.6854	2_2	0.0055	0.0277	1_1	0.0003	0.489	2_1	-0.0003	0.45	1_2	-0.0038	0.0333
rs110508680	14	255765	ZNF250_ZNF16	rs29016827	21	35028158	STXBP6	247	0.005	47.6854	2_2	0.0032	0.152	1_1	0.0001	0.313	1_2	-0.0004	0.209	2_1	-0.0013	0.326
rs110508680	14	255765	ZNF250_ZNF16	rs109853041	21	35107119	STXBP6	248	0.005	47.6854	2_2	0.0032	0.152	1_1	0.0001	0.313	1_2	-0.0004	0.209	2_1	-0.0013	0.325
rs110508680	14	255765	ZNF250_ZNF16	rs41585840	1	33610831	CADM2	268	-0.0049	47.0437	2_1	0.0021	0.172	1_2	0.0006	0.319	1_1	-0.001	0.204	2_2	-0.0011	0.305
rs110508680	14	255765	ZNF250_ZNF16	rs135130936	23	6300352	MLIP	312	0.005	45.7732	2_2	0.0022	0.155	1_1	0.0006	0.342	2_1	-0.001	0.322	1_2	-0.0012	0.181
rs110508680	14	255765	ZNF250_ZNF16	rs43275419	1	141140664	7SK_ENSBTAG00000048701	339	0.0058	45.1443	2_2	0.0037	0.0894	1_1	0.0003	0.403	2_1	-0.0009	0.388	1_2	-0.001	0.12
rs110508680	14	255765	ZNF250_ZNF16	rs43275369	1	141088302	7SK_ENSBTAG00000048701	377	-0.0057	44.5197	2_1	0.0037	0.0899	1_2	0.0003	0.401	2_2	-0.0008	0.388	1_1	-0.0009	0.121
rs110508680	14	255765	ZNF250_ZNF16	rs3423598227	31	1284430	CT83(d)	417	-0.013	43.8995	2_1	0.0064	0.0154	1_2	0.0002	0.506	2_2	-0.0002	0.462	1_1	-0.0062	0.0164
rs110508680	14	255765	ZNF250_ZNF16	rs109492378	21	18745959	NTRK3(u)	414	0.0092	43.8995	2_2	0.0053	0.0287	1_1	0.0002	0.487	2_1	-0.0004	0.449	1_2	-0.0033	0.0353
rs110508680	14	255765	ZNF250_ZNF16	rs42861480	21	51413574	LRFN5	416	-0.0074	43.8995	2_1	0.0037	0.0483	1_2	0.0003	0.468	2_2	-0.0004	0.429	1_1	-0.003	0.0545
rs110508680	14	255765	ZNF250_ZNF16	rs133930313	13	81532044	BCAS1_CYP24A1	411	0.0063	43.8995	2_2	0.0032	0.0755	1_1	0.0004	0.435	2_1	-0.0006	0.401	1_2	-0.0021	0.0884
rs110508680	14	255765	ZNF250_ZNF16	rs134693220	17	60958626	ENSBTAG00000051737	412	0.0047	43.8995	1_1	0.0013	0.189	2_2	0.001	0.301	1_2	-0.0007	0.333	2_1	-0.0017	0.177
rs110508680	14	255765	ZNF250_ZNF16	rs110737903	17	64297196	CORO1C_SELPLG	413	0.0053	43.8995	2_2	0.0024	0.115	1_1	0.0005	0.39	2_1	-0.0008	0.363	1_2	-0.0016	0.133
rs110508680	14	255765	ZNF250_ZNF16	rs41970833	21	18993907	NTRK3	415	0.0046	43.8995	2_2	0.0014	0.219	1_1	0.001	0.28	1_2	-0.0011	0.242	2_1	-0.0011	0.259
rs110508680	14	255765	ZNF250_ZNF16	rs43751229	3	118349964	HDAC4	460	-0.0045	43.2835	2_1	0.0017	0.229	1_2	0.0007	0.249	1_1	-0.0006	0.273	2_2	-0.0015	0.248
rs110508680	14	255765	ZNF250_ZNF16	rs110873867	1	137305479	ACP3_ENSBTAG00000054801	459	0.0063	43.2835	2_2	0.0045	0.0652	1_1	0.0002	0.428	2_1	-0.0007	0.413	1_2	-0.0008	0.0943
rs110508680	14	255765	ZNF250_ZNF16	rs133102563	2	124653381	OPRD1	500	-0.0053	42.6718	2_1	0.0022	0.109	1_2	0.0006	0.402	2_2	-0.0006	0.368	1_1	-0.0019	0.12
rs110508680	14	255765	ZNF250_ZNF16	rs109448167	17	66705590	ENSBTAG00000031468_ENSBTAG00000053312	501	-0.0046	42.6718	2_1	0.0016	0.264	1_2	0.0007	0.208	1_1	-0.0005	0.315	2_2	-0.0018	0.214
rs110508680	14	255765	ZNF250_ZNF16	rs133698224	1	139555009	SH3BGR	499	0.0051	42.6718	2_2	0.0031	0.117	1_1	0.0003	0.368	1_2	-0.0007	0.154	2_1	-0.001	0.361
rs110508680	14	255765	ZNF250_ZNF16	rs109147501	18	7642052	CDYL2_CMC2	538	-0.0061	42.0644	2_1	0.0034	0.0736	1_2	0.0004	0.431	2_2	-0.0006	0.404	1_1	-0.0017	0.091
rs110508680	14	255765	ZNF250_ZNF16	rs41803789	16	37059513	ENSBTAG00000024548	577	0.0058	41.4612	2_2	0.0026	0.0843	1_1	0.0005	0.428	2_1	-0.0006	0.393	1_2	-0.0021	0.0948
rs110508680	14	255765	ZNF250_ZNF16	rs137740674	3	73478291	NEGR1	575	-0.0045	41.4612	2_1	0.0013	0.25	1_2	0.0009	0.239	1_1	-0.0008	0.284	2_2	-0.0014	0.227
rs110508680	14	255765	ZNF250_ZNF16	rs109070144	23	6592032	LRRC1	578	0.0047	41.4612	2_2	0.0018	0.167	1_1	0.0007	0.334	2_1	-0.0009	0.31	1_2	-0.0013	0.19
rs110508680	14	255765	ZNF250_ZNF16	rs43371610	3	117316884	RAMP1	576	-0.0048	41.4612	2_1	0.0026	0.14	1_2	0.0004	0.344	1_1	-0.0007	0.179	2_2	-0.0011	0.338
rs110508680	14	255765	ZNF250_ZNF16	rs109344144	15	52779701	P2RY6	631	-0.0065	40.8624	1_2	0.0023	0.0659	2_1	0.0005	0.411	1_1	-0.0004	0.456	2_2	-0.0032	0.0662
rs110508680	14	255765	ZNF250_ZNF16	rs110363085	12	39726857	PCDH9	630	0.0056	40.8624	2_2	0.0025	0.0901	1_1	0.0005	0.422	2_1	-0.0006	0.388	1_2	-0.0021	0.1
rs110508680	14	255765	ZNF250_ZNF16	rs110711473	2	124663255	OPRD1	627	-0.0051	40.8624	2_1	0.0018	0.12	1_2	0.0006	0.395	2_2	-0.0006	0.358	1_1	-0.002	0.127
rs110508680	14	255765	ZNF250_ZNF16	rs110161832	17	63174254	HNF1A	632	-0.0045	40.8624	2_1	0.0013	0.283	1_2	0.0009	0.194	1_1	-0.0005	0.329	2_2	-0.0018	0.195
rs110508680	14	255765	ZNF250_ZNF16	rs109259655	17	63600982	FAM222A_MVK	633	-0.0046	40.8624	2_1	0.0011	0.297	1_2	0.0011	0.183	1_1	-0.0006	0.339	2_2	-0.0018	0.18
rs110508680	14	255765	ZNF250_ZNF16	rs135004351	5	86862939	SOX5(d)	628	0.0062	40.8624	2_2	0.0035	0.0664	1_1	0.0003	0.44	2_1	-0.0006	0.411	1_2	-0.0017	0.0823
rs110508680	14	255765	ZNF250_ZNF16	rs42908330	27	31632812	UNC5D(d)	635	-0.0045	40.8624	2_1	0.0012	0.284	1_2	0.001	0.197	1_1	-0.0006	0.325	2_2	-0.0017	0.194
rs110508680	14	255765	ZNF250_ZNF16	rs41619022	21	52130283	LRFN5_ENSBTAG00000006363	634	-0.0044	40.8624	2_1	0.0013	0.262	1_2	0.0009	0.223	1_1	-0.0007	0.299	2_2	-0.0015	0.215
rs110508680	14	255765	ZNF250_ZNF16	rs42234120	9	24379807	5S_rRNA_ENSBTAG00000049155	629	0.0069	40.8624	2_2	0.0051	0.048	1_1	0.0001	0.452	2_1	-0.0005	0.43	1_2	-0.0012	0.0698
rs110508680	14	255765	ZNF250_ZNF16	rs43104957	18	37094127	PSMD7(d)	711	-0.0077	40.2679	2_1	0.0029	0.0442	1_2	0.0004	0.479	2_2	-0.0003	0.434	1_1	-0.0041	0.0431
rs110508680	14	255765	ZNF250_ZNF16	rs41579691	16	40327167	LOC112441831	707	0.0069	40.2679	2_2	0.0036	0.0518	1_1	0.0003	0.462	2_1	-0.0004	0.426	1_2	-0.0025	0.0601
rs110508680	14	255765	ZNF250_ZNF16	rs3423093045	17	71368482	CABIN1	709	-0.0045	40.2679	2_1	0.0013	0.275	1_2	0.0008	0.202	1_1	-0.0005	0.32	2_2	-0.0018	0.203
rs110508680	14	255765	ZNF250_ZNF16	rs135236809	20	23802929	MTREX	712	-0.0046	40.2679	1_2	0.0014	0.187	2_1	0.0009	0.306	1_1	-0.0008	0.336	2_2	-0.0016	0.172
rs110508680	14	255765	ZNF250_ZNF16	rs41586723	23	12458170	BTBD9	713	-0.0045	40.2679	2_1	0.0014	0.188	1_2	0.0009	0.318	2_2	-0.0009	0.29	1_1	-0.0013	0.205
rs110508680	14	255765	ZNF250_ZNF16	rs41849630	17	62154556	TMEM116	708	-0.0047	40.2679	2_1	0.0019	0.158	1_2	0.0007	0.342	2_2	-0.0009	0.319	1_1	-0.0013	0.181
rs110508680	14	255765	ZNF250_ZNF16	rs110633666	5	68022595	LOC112446721	706	-0.0046	40.2679	2_1	0.0025	0.157	1_2	0.0003	0.32	1_1	-0.0005	0.202	2_2	-0.0012	0.321
rs110508680	14	255765	ZNF250_ZNF16	rs132696009	18	9286752	CDH13	710	0.0056	40.2679	2_2	0.0034	0.089	1_1	0.0003	0.407	2_1	-0.0008	0.388	1_2	-0.0012	0.115
rs110508680	14	255765	ZNF250_ZNF16	rs110805347	1	141058197	7SK_ENSBTAG00000048701	705	0.0053	40.2679	2_2	0.0033	0.0989	1_1	0.0003	0.392	2_1	-0.0009	0.379	1_2	-0.0009	0.131
rs110508680	14	255765	ZNF250_ZNF16	rs109912097	15	52287304	ARAP1	778	0.0056	39.6776	1_1	0.0018	0.0927	2_2	0.0007	0.385	1_2	-0.0004	0.43	2_1	-0.0027	0.0929
rs110508680	14	255765	ZNF250_ZNF16	rs3423483543	21	36128211	ENSBTAG00000054263	779	0.0044	39.6776	2_2	0.0021	0.209	1_1	0.0003	0.261	1_2	-0.0005	0.261	2_1	-0.0015	0.269
rs110508680	14	255765	ZNF250_ZNF16	rs133850739	3	117283901	RAMP1	776	-0.0045	39.6776	2_1	0.002	0.196	1_2	0.0005	0.281	1_1	-0.0006	0.241	2_2	-0.0014	0.281
rs110508680	14	255765	ZNF250_ZNF16	rs41654783	5	23252595	UBE2N	777	0.0044	39.6776	2_2	0.0019	0.179	1_1	0.0005	0.307	1_2	-0.0007	0.216	2_1	-0.0012	0.299
rs110508680	14	255765	ZNF250_ZNF16	rs41621745	1	139033919	ATP2C1_ENSBTAG00000050167	775	0.005	39.6776	2_2	0.0025	0.122	1_1	0.0005	0.376	2_1	-0.0009	0.356	1_2	-0.0012	0.147
rs110508680	14	255765	ZNF250_ZNF16	rs109077438	26	11907090	ENSBTAG00000020790_U7	781	-0.0045	39.6776	2_1	0.0021	0.169	1_2	0.0005	0.32	1_1	-0.0009	0.202	2_2	-0.001	0.308
rs110508680	14	255765	ZNF250_ZNF16	rs43003865	21	38181615	ENSBTAG00000031558(d)	780	0.0053	39.6776	2_2	0.0035	0.0916	1_1	0.0002	0.399	2_1	-0.0007	0.386	1_2	-0.0009	0.123
rs110508680	14	255765	ZNF250_ZNF16	rs42408125	1	28489054	ENSBTAG00000051036(d)	774	0.0061	39.6776	2_2	0.0048	0.0597	1_1	0.0001	0.432	1_2	-0.0006	0.0901	2_1	-0.0007	0.418
rs110508680	14	255765	ZNF250_ZNF16	rs41583724	18	9096637	ENSBTAG00000054821_CDH13	855	0.0064	39.0917	2_2	0.0022	0.0663	1_1	0.0005	0.458	2_1	-0.0004	0.412	1_2	-0.0034	0.0645
rs110508680	14	255765	ZNF250_ZNF16	rs135124846	15	52725708	P2RY2	853	0.0064	39.0917	1_1	0.0023	0.0653	2_2	0.0005	0.412	1_2	-0.0004	0.457	2_1	-0.0032	0.0654
rs110508680	14	255765	ZNF250_ZNF16	rs136920860	18	8105681	CMIP	854	0.0072	39.0917	2_2	0.0033	0.0497	1_1	0.0004	0.469	2_1	-0.0004	0.428	1_2	-0.0031	0.0539
rs110508680	14	255765	ZNF250_ZNF16	rs43222662	1	26169638	ROBO1	852	-0.0048	39.0917	2_1	0.0013	0.323	1_2	0.0007	0.138	1_1	-0.0003	0.385	2_2	-0.0025	0.155
rs110508680	14	255765	ZNF250_ZNF16	rs110828450	21	20667605	ABHD2	856	-0.0051	39.0917	2_1	0.0019	0.109	1_2	0.0006	0.407	2_2	-0.0006	0.369	1_1	-0.0021	0.116
rs110508680	14	255765	ZNF250_ZNF16	rs109003370	23	19372216	CLIC5_ENPP4	859	0.0064	39.0917	2_2	0.0038	0.0579	1_1	0.0003	0.45	2_1	-0.0005	0.42	1_2	-0.0018	0.0724
rs110508680	14	255765	ZNF250_ZNF16	rs42009556	22	45719793	WNT5A_ENSBTAG00000049764	857	0.0043	39.0917	2_2	0.0012	0.271	1_1	0.001	0.217	1_2	-0.0007	0.305	2_1	-0.0015	0.207
rs110508680	14	255765	ZNF250_ZNF16	rs41257302	23	10413064	KCTD20	858	0.0046	39.0917	2_2	0.0019	0.152	1_1	0.0006	0.349	2_1	-0.0008	0.326	1_2	-0.0013	0.174
rs110508680	14	255765	ZNF250_ZNF16	rs134313660	15	61560928	MPPED2_DCDC1	929	-0.005	38.51	2_1	0.0011	0.344	1_2	0.001	0.125	1_1	-0.0005	0.398	2_2	-0.0024	0.133
rs110508680	14	255765	ZNF250_ZNF16	rs110450753	23	12043699	ZFAND3	930	-0.0043	38.51	2_1	0.0012	0.2	1_2	0.0009	0.307	2_2	-0.0009	0.277	1_1	-0.0013	0.216
rs110508680	14	255765	ZNF250_ZNF16	rs43611067	1	136734614	ENSBTAG00000049529_NPHP3	928	-0.0044	38.51	2_1	0.0016	0.173	1_2	0.0007	0.329	2_2	-0.0009	0.305	1_1	-0.0012	0.193
rs110508680	14	255765	ZNF250_ZNF16	rs136854120	1	31557192	U6(d)	927	-0.005	38.51	2_1	0.0029	0.109	1_2	0.0004	0.384	2_2	-0.0009	0.369	1_1	-0.0009	0.138
rs110508680	14	255765	ZNF250_ZNF16	rs41583726	18	9092871	ENSBTAG00000054821_CDH13	1039	0.0063	37.9327	2_2	0.0021	0.0664	1_1	0.0005	0.458	2_1	-0.0003	0.411	1_2	-0.0033	0.0646
rs110508680	14	255765	ZNF250_ZNF16	rs109686403	6	14503593	PITX2(u)	1035	0.0047	37.9327	2_2	0.0011	0.321	1_1	0.001	0.149	1_2	-0.0004	0.374	2_1	-0.0022	0.156
rs110508680	14	255765	ZNF250_ZNF16	rs42163977	17	5939438	ENSBTAG00000048878_GATB	1037	-0.0052	37.9327	2_1	0.002	0.103	1_2	0.0006	0.413	2_2	-0.0005	0.374	1_1	-0.0021	0.11
rs110508680	14	255765	ZNF250_ZNF16	BTB-01952715	2	16453646	ENSBTAG00000050289_CWC22	1034	-0.0044	37.9327	2_1	0.0012	0.301	1_2	0.0008	0.173	1_1	-0.0005	0.35	2_2	-0.0019	0.177
rs110508680	14	255765	ZNF250_ZNF16	rs109179663	28	42346190	GDF10_FRMPD2	1042	-0.0055	37.9327	2_1	0.0031	0.0827	1_2	0.0003	0.42	2_2	-0.0006	0.395	1_1	-0.0014	0.103
rs110508680	14	255765	ZNF250_ZNF16	rs133671818	23	5655607	FAM83B_5S_rRNA	1041	0.0044	37.9327	2_2	0.0017	0.165	1_1	0.0006	0.335	2_1	-0.0009	0.312	1_2	-0.0012	0.187
rs110508680	14	255765	ZNF250_ZNF16	rs110582426	13	80054531	ZFP64(d)	1036	-0.0044	37.9327	2_1	0.0019	0.18	1_2	0.0006	0.307	1_1	-0.0008	0.216	2_2	-0.0012	0.297
rs110508680	14	255765	ZNF250_ZNF16	rs110766134	17	47790500	TMEM132D	1038	-0.0044	37.9327	2_1	0.0018	0.168	1_2	0.0006	0.33	2_2	-0.0009	0.309	1_1	-0.0011	0.193
rs110508680	14	255765	ZNF250_ZNF16	rs42428510	21	36838459	NOVA1	1040	-0.0044	37.9327	2_1	0.002	0.168	1_2	0.0005	0.321	1_1	-0.0009	0.201	2_2	-0.001	0.31
rs110508680	14	255765	ZNF250_ZNF16	rs133267459	1	131295032	CLDN18_SOX14	1033	-0.0052	37.9327	2_1	0.0032	0.0925	1_2	0.0003	0.403	2_2	-0.0008	0.385	1_1	-0.001	0.12
rs110508680	14	255765	ZNF250_ZNF16	rs134065080	15	61692950	DCDC1	1131	0.0051	37.3596	1_1	0.0011	0.111	2_2	0.001	0.359	1_2	-0.0005	0.412	2_1	-0.0025	0.118
rs110508680	14	255765	ZNF250_ZNF16	rs43370986	3	114256087	ENSBTAG00000053153_SH3BP4	1130	0.0056	37.3596	2_2	0.0031	0.0767	1_1	0.0003	0.428	2_1	-0.0006	0.401	1_2	-0.0015	0.0941
rs110508680	14	255765	ZNF250_ZNF16	rs137701485	21	35565412	STXBP6_ENSBTAG00000054263	1134	-0.0043	37.3596	2_1	0.0022	0.192	1_2	0.0003	0.28	1_1	-0.0005	0.243	2_2	-0.0013	0.286
rs110508680	14	255765	ZNF250_ZNF16	rs134145847	17	61614759	ENSBTAG00000050792	1132	0.0046	37.3596	2_2	0.0019	0.139	1_1	0.0006	0.365	2_1	-0.0008	0.339	1_2	-0.0013	0.157
rs110508680	14	255765	ZNF250_ZNF16	rs110463504	17	68924124	ASCC2	1133	-0.0043	37.3596	2_1	0.0019	0.186	1_2	0.0005	0.298	1_1	-0.0007	0.224	2_2	-0.0012	0.291
rs110508680	14	255765	ZNF250_ZNF16	rs110264037	1	131344598	CLDN18_SOX14	1129	-0.0059	37.3596	2_1	0.0044	0.0637	1_2	0.0001	0.43	2_2	-0.0007	0.414	1_1	-0.0007	0.0924
rs110508680	14	255765	ZNF250_ZNF16	rs136307242	15	62212977	DNAJC24	1238	0.0049	36.7909	2_2	0.0011	0.356	1_1	0.0009	0.111	1_2	-0.0004	0.411	2_1	-0.0026	0.122
rs110508680	14	255765	ZNF250_ZNF16	rs137099551	20	69162434	ENSBTAG00000050512_IRX1	1239	-0.0044	36.7909	2_1	0.0014	0.295	1_2	0.0006	0.169	1_1	-0.0003	0.353	2_2	-0.0021	0.183
rs110508680	14	255765	ZNF250_ZNF16	rs133799812	9	8429661	ADGRB3_ENSBTAG00000054672	1237	-0.0047	36.7909	1_2	0.0015	0.137	2_1	0.0007	0.347	1_1	-0.0005	0.385	2_2	-0.002	0.13
rs110508680	14	255765	ZNF250_ZNF16	rs137094781	27	43218672	ENSBTAG00000054528(d)	1241	0.0045	36.7909	1_1	0.0012	0.173	2_2	0.0009	0.31	1_2	-0.0006	0.35	2_1	-0.0018	0.167
rs110508680	14	255765	ZNF250_ZNF16	rs110284507	2	120877212	YARS1	1234	0.005	36.7909	2_2	0.0023	0.106	1_1	0.0005	0.4	2_1	-0.0007	0.371	1_2	-0.0016	0.122
rs110508680	14	255765	ZNF250_ZNF16	rs41636496	2	120921874	LOC101907639	1235	0.005	36.7909	2_2	0.0024	0.102	1_1	0.0004	0.404	2_1	-0.0007	0.376	1_2	-0.0015	0.119
rs110508680	14	255765	ZNF250_ZNF16	rs3423096747	3	118223118	HDAC4	1236	-0.0042	36.7909	2_1	0.0018	0.205	1_2	0.0005	0.276	1_1	-0.0006	0.246	2_2	-0.0013	0.273
rs110508680	14	255765	ZNF250_ZNF16	rs109305360	21	34637208	STOML1	1240	-0.0044	36.7909	2_1	0.0028	0.154	1_2	0.0001	0.317	1_1	-0.0004	0.206	2_2	-0.0011	0.323
rs110508680	14	255765	ZNF250_ZNF16	rs43270362	1	125609019	SLC9A9	1232	-0.0042	36.7909	2_1	0.0014	0.196	1_2	0.0008	0.303	2_2	-0.001	0.282	1_1	-0.0011	0.219
rs110508680	14	255765	ZNF250_ZNF16	rs29009785	2	16147757	ENSBTAG00000052891_5S_rRNA	1233	0.0043	36.7909	2_2	0.0018	0.167	1_1	0.0006	0.327	1_2	-0.001	0.195	2_1	-0.001	0.311
rs110508680	14	255765	ZNF250_ZNF16	rs42162509	17	5895955	U6_ENSBTAG00000048878	1354	-0.005	36.2264	2_1	0.0019	0.104	1_2	0.0006	0.412	2_2	-0.0005	0.374	1_1	-0.0021	0.11
rs110508680	14	255765	ZNF250_ZNF16	rs137426204	20	68361408	U6_ENSBTAG00000050512	1358	-0.0044	36.2264	2_1	0.0012	0.295	1_2	0.0007	0.174	1_1	-0.0004	0.349	2_2	-0.002	0.182
rs110508680	14	255765	ZNF250_ZNF16	rs111032848	27	43237251	ENSBTAG00000054528(d)	1362	0.0044	36.2264	1_1	0.0012	0.172	2_2	0.0009	0.311	1_2	-0.0005	0.351	2_1	-0.0018	0.166
rs110508680	14	255765	ZNF250_ZNF16	rs43763032	27	31661018	LOC112444609	1361	-0.0043	36.2264	1_2	0.0011	0.181	2_1	0.001	0.302	1_1	-0.0006	0.341	2_2	-0.0017	0.176
rs110508680	14	255765	ZNF250_ZNF16	rs43280557	1	138905277	ATP2C1	1353	0.0042	36.2264	2_2	0.0017	0.232	1_1	0.0004	0.238	1_2	-0.0004	0.285	2_1	-0.0016	0.246
rs110508680	14	255765	ZNF250_ZNF16	rs109481349	20	27434646	ISL1(u)	1357	-0.0045	36.2264	1_2	0.0016	0.156	2_1	0.0006	0.337	1_1	-0.0007	0.367	2_2	-0.0016	0.14
rs110508680	14	255765	ZNF250_ZNF16	rs135333478	20	27147364	blank	1356	0.0044	36.2264	1_1	0.0013	0.175	2_2	0.0008	0.316	1_2	-0.0007	0.347	2_1	-0.0016	0.162
rs110508680	14	255765	ZNF250_ZNF16	rs109966860	23	41668989	JARID2	1360	-0.0054	36.2264	2_1	0.0031	0.0789	1_2	0.0003	0.424	2_2	-0.0006	0.399	1_1	-0.0014	0.098
rs110508680	14	255765	ZNF250_ZNF16	rs109454224	23	11835160	ZFAND3	1359	0.0042	36.2264	2_2	0.0011	0.211	1_1	0.001	0.299	2_1	-0.0009	0.267	1_2	-0.0013	0.224
rs110508680	14	255765	ZNF250_ZNF16	rs109356287	17	63657076	UBE3B	1355	-0.0043	36.2264	2_1	0.0017	0.173	1_2	0.0007	0.325	2_2	-0.001	0.304	1_1	-0.0011	0.198
rs110508680	14	255765	ZNF250_ZNF16	rs42480864	1	134706419	KY	1352	0.0057	36.2264	2_2	0.004	0.0705	1_1	0.0002	0.424	2_1	-0.0007	0.407	1_2	-0.0008	0.0985
rs110508680	14	255765	ZNF250_ZNF16	rs132766950	1	139082372	ATP2C1_ENSBTAG00000050167	1500	-0.0045	35.6662	2_1	0.0013	0.311	1_2	0.0007	0.155	1_1	-0.0004	0.368	2_2	-0.0022	0.167
rs110508680	14	255765	ZNF250_ZNF16	rs109651210	21	51692379	LRFN5(d)	1506	-0.0042	35.6662	2_1	0.0014	0.271	1_2	0.0006	0.202	1_1	-0.0005	0.32	2_2	-0.0017	0.207
rs110508680	14	255765	ZNF250_ZNF16	rs41643696	1	138980161	ATP2C1	1499	0.0042	35.6662	2_2	0.0013	0.271	1_1	0.0007	0.203	1_2	-0.0005	0.319	2_1	-0.0017	0.206
rs110508680	14	255765	ZNF250_ZNF16	rs41847527	28	34660241	ENSBTAG00000053285_ZMIZ1	1509	0.0042	35.6662	2_2	0.002	0.214	1_1	0.0003	0.253	1_2	-0.0004	0.27	2_1	-0.0015	0.263
rs110508680	14	255765	ZNF250_ZNF16	rs41571727	2	120988586	ZBTB8OS	1501	-0.0049	35.6662	2_1	0.0023	0.104	1_2	0.0004	0.403	2_2	-0.0006	0.374	1_1	-0.0015	0.12
rs110508680	14	255765	ZNF250_ZNF16	rs41995567	22	5098079	TGFBR2	1507	0.0043	35.6662	1_1	0.0012	0.189	2_2	0.0009	0.301	1_2	-0.0007	0.333	2_1	-0.0015	0.176
rs110508680	14	255765	ZNF250_ZNF16	rs29024515	5	30247421	FAM186B	1503	-0.0041	35.6662	2_1	0.0013	0.242	1_2	0.0008	0.241	1_1	-0.0006	0.281	2_2	-0.0015	0.235
rs110508680	14	255765	ZNF250_ZNF16	rs110205121	22	46062234	CACNA2D3_LRTM1	1508	0.0041	35.6662	2_2	0.0015	0.218	1_1	0.0007	0.271	1_2	-0.0008	0.251	2_1	-0.0012	0.26
rs110508680	14	255765	ZNF250_ZNF16	rs3423093426	21	38108437	ENSBTAG00000031558(d)	1505	-0.0047	35.6662	2_1	0.0024	0.121	1_2	0.0004	0.377	2_2	-0.0008	0.357	1_1	-0.0011	0.145
rs110508680	14	255765	ZNF250_ZNF16	rs136576158	2	135715959	SPATA21	1502	0.0043	35.6662	2_2	0.0018	0.169	1_1	0.0006	0.323	1_2	-0.0009	0.199	2_1	-0.001	0.309
rs110508680	14	255765	ZNF250_ZNF16	rs136475938	21	24848134	HDGFL3	1504	0.0044	35.6662	2_2	0.0023	0.152	1_1	0.0004	0.335	1_2	-0.0008	0.188	2_1	-0.001	0.325
rs110508680	14	255765	ZNF250_ZNF16	rs137632245	1	28894165	ENSBTAG00000008359(u)	1498	-0.0046	35.6662	2_1	0.0023	0.133	1_2	0.0004	0.36	2_2	-0.0009	0.344	1_1	-0.0009	0.162
rs110508680	14	255765	ZNF250_ZNF16	rs110302089	2	124108519	ENSBTAG00000053024_PTPRU	1642	0.0048	35.1104	2_2	0.0014	0.115	1_1	0.0006	0.407	2_1	-0.0004	0.363	1_2	-0.0023	0.115
rs110508680	14	255765	ZNF250_ZNF16	rs42865604	20	69425225	ENSBTAG00000051384(d)	1649	-0.0043	35.1104	2_1	0.0015	0.275	1_2	0.0005	0.187	1_1	-0.0003	0.336	2_2	-0.002	0.202
rs110508680	14	255765	ZNF250_ZNF16	rs41592204	27	43765499	ZNF385D	1654	0.0044	35.1104	1_1	0.0011	0.149	2_2	0.0009	0.327	1_2	-0.0004	0.373	2_1	-0.002	0.15
rs110508680	14	255765	ZNF250_ZNF16	rs134056291	18	39599756	ZNF19	1647	0.0053	35.1104	2_2	0.0025	0.0865	1_1	0.0004	0.425	2_1	-0.0005	0.391	1_2	-0.0019	0.0979
rs110508680	14	255765	ZNF250_ZNF16	rs132937608	20	28111718	U6_PARP8	1648	-0.0047	35.1104	1_2	0.0015	0.143	2_1	0.0008	0.343	1_1	-0.0006	0.38	2_2	-0.0019	0.135
rs110508680	14	255765	ZNF250_ZNF16	rs135831497	18	7722433	ATMIN	1646	-0.0046	35.1104	2_1	0.0019	0.123	1_2	0.0005	0.385	2_2	-0.0007	0.355	1_1	-0.0015	0.137
rs110508680	14	255765	ZNF250_ZNF16	rs136555529	1	33634151	CADM2	1641	0.0041	35.1104	2_2	0.0014	0.25	1_1	0.0007	0.229	1_2	-0.0006	0.293	2_1	-0.0015	0.227
rs110508680	14	255765	ZNF250_ZNF16	rs136188674	12	44647231	ENSBTAG00000042849(d)	1644	-0.0052	35.1104	2_1	0.0028	0.0885	1_2	0.0004	0.417	2_2	-0.0006	0.389	1_1	-0.0015	0.106
rs110508680	14	255765	ZNF250_ZNF16	rs134678262	23	12182265	BTBD9	1653	0.0042	35.1104	1_1	0.001	0.31	2_2	0.001	0.204	2_1	-0.0008	0.274	1_2	-0.0014	0.213
rs110508680	14	255765	ZNF250_ZNF16	rs41861679	18	7301014	DYNLRB2(u)	1645	0.0048	35.1104	2_2	0.0023	0.108	1_1	0.0004	0.396	2_1	-0.0007	0.369	1_2	-0.0014	0.126
rs110508680	14	255765	ZNF250_ZNF16	rs110942757	23	8078734	MLN_GRM4	1652	0.0042	35.1104	2_2	0.0017	0.174	1_1	0.0006	0.324	2_1	-0.0009	0.304	1_2	-0.0011	0.198
rs110508680	14	255765	ZNF250_ZNF16	rs109391011	4	75006995	TNS3_ENSBTAG00000048877	1643	0.0043	35.1104	2_2	0.0024	0.148	1_1	0.0003	0.335	1_2	-0.0006	0.188	2_1	-0.001	0.33
rs110508680	14	255765	ZNF250_ZNF16	rs133352827	21	24899770	HDGFL3	1650	-0.0043	35.1104	2_1	0.0022	0.153	1_2	0.0004	0.335	1_1	-0.0008	0.188	2_2	-0.001	0.325
rs110508680	14	255765	ZNF250_ZNF16	rs42626933	21	36999430	NOVA1(d)	1651	-0.0044	35.1104	2_1	0.0023	0.145	1_2	0.0004	0.345	1_1	-0.0009	0.177	2_2	-0.0009	0.333
rs110508680	14	255765	ZNF250_ZNF16	rs109125105	3	26741809	CD58	1772	-0.005	34.5588	1_2	0.001	0.0959	2_1	0.0009	0.37	1_1	-0.0003	0.426	2_2	-0.0028	0.108
rs110508680	14	255765	ZNF250_ZNF16	rs41760244	21	52185438	ENSBTAG00000006363(u)	1777	0.0044	34.5588	1_1	0.001	0.16	2_2	0.001	0.318	1_2	-0.0005	0.362	2_1	-0.0019	0.159
rs110508680	14	255765	ZNF250_ZNF16	rs109102750	29	49742398	IFITM10_ENSBTAG00000053793	1780	0.0042	34.5588	1_1	0.001	0.183	2_2	0.001	0.3	1_2	-0.0006	0.339	2_1	-0.0016	0.178
rs110508680	14	255765	ZNF250_ZNF16	rs3423163239	3	118896461	NDUFA10	1773	-0.0041	34.5588	2_1	0.0017	0.212	1_2	0.0005	0.265	1_1	-0.0005	0.258	2_2	-0.0014	0.265
rs110508680	14	255765	ZNF250_ZNF16	rs109880685	21	18906161	NTRK3	1775	-0.0046	34.5588	2_1	0.0021	0.118	1_2	0.0005	0.387	2_2	-0.0007	0.36	1_1	-0.0014	0.135
rs110508680	14	255765	ZNF250_ZNF16	rs109976436	21	11939825	ENSBTAG00000055234(d)	1774	-0.0042	34.5588	1_2	0.0013	0.195	2_1	0.0008	0.3	1_1	-0.0007	0.327	2_2	-0.0014	0.178
rs110508680	14	255765	ZNF250_ZNF16	rs42294970	27	45107474	5S_rRNA_U6	1779	-0.0043	34.5588	2_1	0.0026	0.16	1_2	0.0001	0.312	1_1	-0.0004	0.21	2_2	-0.0012	0.317
rs110508680	14	255765	ZNF250_ZNF16	rs42956310	1	140543741	DSCAM	1771	0.0047	34.5588	2_2	0.0024	0.109	1_1	0.0004	0.391	2_1	-0.0007	0.368	1_2	-0.0012	0.131
rs110508680	14	255765	ZNF250_ZNF16	rs41626279	21	62331467	U1(d)	1778	0.0041	34.5588	1_1	0.0016	0.211	2_2	0.0006	0.3	2_1	-0.0009	0.177	1_2	-0.0011	0.311
rs110508680	14	255765	ZNF250_ZNF16	rs41981985	21	47202875	SLC25A21_ENSBTAG00000054035	1776	-0.0041	34.5588	2_1	0.0015	0.196	1_2	0.0007	0.297	1_1	-0.0009	0.225	2_2	-0.001	0.281
rs110508680	14	255765	ZNF250_ZNF16	rs42064881	1	33688529	CADM2	1770	0.0059	34.5588	2_2	0.0047	0.0566	1_1	0.0001	0.436	1_2	-0.0005	0.086	2_1	-0.0006	0.421
rs110508680	14	255765	ZNF250_ZNF16	rs29024419	20	28231492	U6_PARP8	1939	-0.0045	34.0116	1_2	0.0014	0.141	2_1	0.0007	0.344	1_1	-0.0005	0.382	2_2	-0.0018	0.133
rs110508680	14	255765	ZNF250_ZNF16	rs109406560	23	20201294	ADGRF5_ADGRF1	1945	-0.0059	34.0116	2_1	0.0034	0.0602	1_2	0.0003	0.448	2_2	-0.0005	0.417	1_1	-0.0017	0.0747
rs110508680	14	255765	ZNF250_ZNF16	rs41667429	1	140838043	U6_7SK	1937	0.0041	34.0116	2_2	0.0022	0.194	1_1	0.0002	0.271	1_2	-0.0003	0.251	2_1	-0.0014	0.284
rs110508680	14	255765	ZNF250_ZNF16	rs136721390	1	131272773	CLDN18_SOX14	1935	0.0042	34.0116	2_2	0.0016	0.166	1_1	0.0006	0.334	2_1	-0.0009	0.311	1_2	-0.0011	0.188
rs110508680	14	255765	ZNF250_ZNF16	rs109150712	23	5309103	HCRTR2_FAM83B	1944	-0.0042	34.0116	2_1	0.0018	0.155	1_2	0.0005	0.344	2_2	-0.0008	0.323	1_1	-0.0011	0.179
rs110508680	14	255765	ZNF250_ZNF16	rs133304470	21	22832531	ENSBTAG00000042777_RPS17	1941	-0.0043	34.0116	2_1	0.0018	0.157	1_2	0.0005	0.341	2_2	-0.0009	0.321	1_1	-0.0011	0.181
rs110508680	14	255765	ZNF250_ZNF16	rs132804815	21	22886214	CPEB1	1942	-0.0043	34.0116	2_1	0.0018	0.157	1_2	0.0005	0.341	2_2	-0.0009	0.321	1_1	-0.0011	0.181
rs110508680	14	255765	ZNF250_ZNF16	rs109241219	20	68432538	U6_ENSBTAG00000050512	1940	0.0044	34.0116	2_2	0.0028	0.135	1_1	0.0001	0.344	1_2	-0.0004	0.178	2_1	-0.001	0.343
rs110508680	14	255765	ZNF250_ZNF16	rs110848399	25	32280136	5_8S_rRNA(u)	1946	-0.0041	34.0116	2_1	0.0013	0.199	1_2	0.0007	0.3	2_2	-0.001	0.278	1_1	-0.001	0.223
rs110508680	14	255765	ZNF250_ZNF16	rs41643772	21	46556235	MBIP_ENSBTAG00000049414	1943	0.0043	34.0116	2_2	0.0028	0.14	1_1	0.0001	0.337	1_2	-0.0004	0.186	2_1	-0.001	0.338
rs110508680	14	255765	ZNF250_ZNF16	rs43590651	9	23323298	ME1	1938	0.0056	34.0116	2_2	0.004	0.0655	1_1	0.0001	0.433	2_1	-0.0006	0.412	1_2	-0.001	0.09
rs110508680	14	255765	ZNF250_ZNF16	rs110014344	1	136433033	ENSBTAG00000049758_ENSBTAG00000049044	1936	0.0052	34.0116	2_2	0.0035	0.0793	1_1	0.0002	0.416	2_1	-0.0007	0.398	1_2	-0.0008	0.107
rs110508680	14	255765	ZNF250_ZNF16	rs109368837	3	26833141	CD58_ATP1A1	2119	-0.0052	33.4686	1_2	0.001	0.0828	2_1	0.0009	0.382	1_1	-0.0003	0.439	2_2	-0.003	0.096
rs110508680	14	255765	ZNF250_ZNF16	rs41592651	9	10622057	LOC107132752	2120	0.0058	33.4686	1_1	0.0022	0.0678	2_2	0.0004	0.413	1_2	-0.0003	0.455	2_1	-0.0028	0.0649
rs110508680	14	255765	ZNF250_ZNF16	rs41800681	16	37414434	SELE_METTL18	2122	0.0053	33.4686	2_2	0.0018	0.0845	1_1	0.0005	0.438	2_1	-0.0004	0.393	1_2	-0.0027	0.0843
rs110508680	14	255765	ZNF250_ZNF16	rs42903975	2	16476210	ENSBTAG00000050289_CWC22	2118	0.0046	33.4686	1_1	0.0014	0.13	2_2	0.0008	0.351	1_2	-0.0005	0.392	2_1	-0.002	0.127
rs110508680	14	255765	ZNF250_ZNF16	rs42206807	15	59323680	ENSBTAG00000049088(d)	2121	-0.0041	33.4686	2_1	0.0012	0.295	1_2	0.0007	0.181	1_1	-0.0005	0.342	2_2	-0.0017	0.183
rs110508680	14	255765	ZNF250_ZNF16	rs42564136	28	45225355	ENSBTAG00000050063_ZNF32	2128	-0.0042	33.4686	1_2	0.0014	0.183	2_1	0.0007	0.315	1_1	-0.0008	0.339	2_2	-0.0013	0.162
rs110508680	14	255765	ZNF250_ZNF16	rs109984167	20	24676265	HSPB3_ARL15	2124	0.004	33.4686	2_2	0.0011	0.265	1_1	0.0009	0.225	1_2	-0.0007	0.298	2_1	-0.0013	0.213
rs110508680	14	255765	ZNF250_ZNF16	rs42684808	17	69740253	OSBP2	2123	0.0044	33.4686	2_2	0.002	0.131	1_1	0.0005	0.371	2_1	-0.0007	0.347	1_2	-0.0012	0.151
rs110508680	14	255765	ZNF250_ZNF16	rs41587153	23	4637860	BMP5_HMGCLL1	2125	-0.0041	33.4686	2_1	0.0019	0.183	1_2	0.0005	0.302	1_1	-0.0007	0.221	2_2	-0.0011	0.293
rs110508680	14	255765	ZNF250_ZNF16	rs134820715	1	125718772	ENSBTAG00000052125	2116	-0.0041	33.4686	2_1	0.001	0.23	1_2	0.001	0.274	2_2	-0.001	0.247	1_1	-0.0011	0.249
rs110508680	14	255765	ZNF250_ZNF16	rs43278037	1	125726305	ENSBTAG00000052125_CHST2	2117	-0.004	33.4686	2_1	0.0012	0.217	1_2	0.0008	0.282	1_1	-0.001	0.24	2_2	-0.001	0.26
rs110508680	14	255765	ZNF250_ZNF16	rs43706099	23	8682465	ILRUN	2126	0.0041	33.4686	2_2	0.0017	0.183	1_1	0.0005	0.308	1_2	-0.0009	0.214	2_1	-0.001	0.295
rs110508680	14	255765	ZNF250_ZNF16	rs3423520852	27	44457097	ZNF385D_5S_rRNA	2127	0.005	33.4686	2_2	0.0039	0.0855	1_1	0.0001	0.397	1_2	-0.0002	0.126	2_1	-0.0008	0.392
rs110508680	14	255765	ZNF250_ZNF16	rs43712979	1	33076473	CADM2	2115	0.0047	33.4686	2_2	0.0029	0.104	1_1	0.0003	0.388	1_2	-0.0007	0.135	2_1	-0.0008	0.374
rs110508680	14	255765	ZNF250_ZNF16	rs41636993	2	16970062	ZNF385B	2322	0.0048	32.93	1_1	0.0013	0.107	2_2	0.0007	0.368	1_2	-0.0004	0.415	2_1	-0.0023	0.109
rs110508680	14	255765	ZNF250_ZNF16	rs43482052	6	104574959	5S_rRNA_STX18	2324	0.004	32.93	2_2	0.0013	0.266	1_1	0.0006	0.209	1_2	-0.0004	0.313	2_1	-0.0016	0.211
rs110508680	14	255765	ZNF250_ZNF16	rs110388542	17	65824838	MYO18B_SEZ6L	2329	-0.004	32.93	2_1	0.0011	0.278	1_2	0.0008	0.205	1_1	-0.0005	0.318	2_2	-0.0015	0.2
rs110508680	14	255765	ZNF250_ZNF16	rs43697015	12	46710859	ENSBTAG00000054990_ENSBTAG00000053316	2327	0.0047	32.93	2_2	0.0022	0.107	1_1	0.0004	0.4	2_1	-0.0006	0.371	1_2	-0.0014	0.123
rs110508680	14	255765	ZNF250_ZNF16	rs110967877	18	7609953	CDYL2_CMC2	2330	0.0051	32.93	2_2	0.0027	0.0857	1_1	0.0004	0.42	2_1	-0.0006	0.392	1_2	-0.0014	0.102
rs110508680	14	255765	ZNF250_ZNF16	rs109702855	13	33119916	NSUN6_EPC1	2328	-0.004	32.93	2_1	0.0017	0.194	1_2	0.0005	0.289	1_1	-0.0006	0.234	2_2	-0.0012	0.284
rs110508680	14	255765	ZNF250_ZNF16	rs136026963	9	35317650	blank	2325	0.005	32.93	2_2	0.0029	0.0943	1_1	0.0003	0.405	2_1	-0.0007	0.383	1_2	-0.0011	0.118
rs110508680	14	255765	ZNF250_ZNF16	rs109785515	23	8599272	SPDEF	2331	-0.004	32.93	2_1	0.0015	0.193	1_2	0.0006	0.301	1_1	-0.0009	0.221	2_2	-0.001	0.284
rs110508680	14	255765	ZNF250_ZNF16	rs29010867	3	79346502	PDE4B_MGC137454	2323	0.004	32.93	2_2	0.0015	0.187	1_1	0.0007	0.31	2_1	-0.0009	0.29	1_2	-0.001	0.212
rs110508680	14	255765	ZNF250_ZNF16	rs110475592	11	105149164	ENSBTAG00000050928_COL5A1	2326	-0.004	32.93	2_1	0.0015	0.191	1_2	0.0007	0.306	1_1	-0.0009	0.216	2_2	-0.0009	0.287
rs110508680	14	255765	ZNF250_ZNF16	rs110888389	1	26968734	ROBO1	2319	0.0052	32.93	2_2	0.0038	0.077	1_1	0.0001	0.413	1_2	-0.0005	0.11	2_1	-0.0007	0.401
rs110508680	14	255765	ZNF250_ZNF16	rs110269475	1	44050867	COL8A1	2321	0.0053	32.93	2_2	0.0039	0.0692	1_1	0.0001	0.424	1_2	-0.0006	0.0982	2_1	-0.0007	0.408
rs110508680	14	255765	ZNF250_ZNF16	rs109448714	1	35809354	POU1F1_HTR1F	2320	-0.0054	32.93	2_1	0.004	0.0658	1_2	0.0001	0.429	1_1	-0.0006	0.0938	2_2	-0.0006	0.412
rs110508680	14	255765	ZNF250_ZNF16	rs109327965	2	124592874	EPB41	2550	0.0048	32.3957	2_2	0.0016	0.102	1_1	0.0005	0.418	2_1	-0.0004	0.376	1_2	-0.0022	0.104
rs110508680	14	255765	ZNF250_ZNF16	rs111009715	22	12291232	SCN11A	2553	0.004	32.3957	2_2	0.0014	0.27	1_1	0.0005	0.201	1_2	-0.0004	0.322	2_1	-0.0017	0.208
rs110508680	14	255765	ZNF250_ZNF16	rs137719047	27	42984858	LOC112444604	2559	0.0041	32.3957	2_2	0.001	0.29	1_1	0.0009	0.191	1_2	-0.0005	0.332	2_1	-0.0017	0.187
rs110508680	14	255765	ZNF250_ZNF16	rs42009572	22	45718010	WNT5A_ENSBTAG00000049764	2554	0.004	32.3957	1_1	0.001	0.209	2_2	0.001	0.28	1_2	-0.0007	0.313	2_1	-0.0014	0.197
rs110508680	14	255765	ZNF250_ZNF16	rs135369831	23	9682217	FKBP5_ARMC12	2557	0.004	32.3957	2_2	0.0012	0.199	1_1	0.0008	0.306	2_1	-0.0008	0.279	1_2	-0.0011	0.216
rs110508680	14	255765	ZNF250_ZNF16	rs42073613	25	33003988	GTF2IRD1	2558	-0.004	32.3957	2_1	0.0016	0.193	1_2	0.0005	0.295	1_1	-0.0007	0.228	2_2	-0.0011	0.284
rs110508680	14	255765	ZNF250_ZNF16	rs41642219	23	5050206	GFRAL	2555	0.004	32.3957	2_2	0.0016	0.195	1_1	0.0005	0.293	1_2	-0.0007	0.229	2_1	-0.0011	0.282
rs110508680	14	255765	ZNF250_ZNF16	rs110318241	23	8579493	PACSIN1	2556	-0.0039	32.3957	2_1	0.0012	0.223	1_2	0.0008	0.275	1_1	-0.0009	0.248	2_2	-0.001	0.254
rs110508680	14	255765	ZNF250_ZNF16	rs43268477	1	125683184	SLC9A9	2549	-0.0039	32.3957	2_1	0.0012	0.218	1_2	0.0008	0.281	1_1	-0.001	0.241	2_2	-0.001	0.259
rs110508680	14	255765	ZNF250_ZNF16	rs132822154	21	41960470	ENSBTAG00000038020	2552	0.0043	32.3957	2_2	0.003	0.131	1_1	0	0.344	1_2	-0.0003	0.179	2_1	-0.001	0.347
rs110508680	14	255765	ZNF250_ZNF16	rs109381329	4	72183533	ADAM22	2551	-0.0045	32.3957	2_1	0.0027	0.109	1_2	0.0003	0.383	2_2	-0.0008	0.369	1_1	-0.0008	0.139
rs110508680	14	255765	ZNF250_ZNF16	rs110455943	1	45929427	SENP7	2548	-0.0052	32.3957	2_1	0.0039	0.0708	1_2	0.0001	0.422	1_1	-0.0005	0.101	2_2	-0.0007	0.407
rs109752439	14	305780	C14H8orf33_ZNF34	rs134693220	17	60958626	ENSBTAG00000051737	579	0.0047	41.4612	1_1	0.0011	0.24	2_2	0.0011	0.221	1_2	-0.0006	0.413	2_1	-0.0019	0.126
rs109752439	14	305780	C14H8orf33_ZNF34	rs109210391	29	44322319	KLC2	931	0.0099	38.51	1_1	0.0028	0.0327	2_2	0.0004	0.329	1_2	-0.0002	0.62	2_1	-0.0066	0.0187
rs109752439	14	305780	C14H8orf33_ZNF34	rs29027567	17	60191253	TBX3_TBX5	1043	0.0044	37.9327	2_2	0.0014	0.163	1_1	0.0008	0.353	1_2	-0.001	0.299	2_1	-0.0012	0.185
rs109752439	14	305780	C14H8orf33_ZNF34	rs110693558	2	47237065	KIF5C	1242	0.0043	36.7909	2_2	0.0018	0.192	1_1	0.0002	0.271	1_2	-0.0002	0.381	2_1	-0.0021	0.155
rs109752439	14	305780	C14H8orf33_ZNF34	rs110646641	2	47186650	LYPD6B	1363	0.0043	36.2264	2_2	0.0024	0.169	1_2	0	0.349	1_1	-0.0001	0.304	2_1	-0.002	0.178
rs109752439	14	305780	C14H8orf33_ZNF34	rs110450753	23	12043699	ZFAND3	1655	-0.0043	35.1104	1_2	0.0011	0.388	2_1	0.0009	0.151	2_2	-0.0008	0.196	1_1	-0.0015	0.265
rs109752439	14	305780	C14H8orf33_ZNF34	rs41605379	1	27491647	blank	2129	0.0042	33.4686	2_2	0.001	0.21	1_1	0.001	0.26	1_2	-0.0006	0.392	2_1	-0.0016	0.137
rs109752439	14	305780	C14H8orf33_ZNF34	rs110280528	23	12106079	BTBD9	2130	-0.0042	33.4686	1_2	0.0011	0.36	2_1	0.0009	0.166	2_2	-0.0009	0.182	1_1	-0.0013	0.293
rs109752439	14	305780	C14H8orf33_ZNF34	rs110257213	22	30867972	LOC104976682	2334	-0.0092	32.93	1_2	0.0031	0.0374	2_1	0.0003	0.328	1_1	-0.0002	0.615	2_2	-0.0055	0.0195
rs109752439	14	305780	C14H8orf33_ZNF34	rs137059769	17	63245988	ENSBTAG00000051177_C12orf76	2333	-0.0041	32.93	2_1	0.0014	0.189	1_2	0.0006	0.292	1_1	-0.0005	0.361	2_2	-0.0016	0.159
rs109752439	14	305780	C14H8orf33_ZNF34	rs41585840	1	33610831	CADM2	2332	-0.0042	32.93	2_1	0.0016	0.132	1_2	0.0006	0.408	2_2	-0.001	0.216	1_1	-0.001	0.244
rs109752439	14	305780	C14H8orf33_ZNF34	rs133123568	2	50028418	U6_ENSBTAG00000054108	2560	-0.0043	32.3957	2_1	0.0013	0.225	1_2	0.0004	0.214	1_1	-0.0002	0.439	2_2	-0.0023	0.122
rs109752439	14	305780	C14H8orf33_ZNF34	rs133799812	9	8429661	ADGRB3_ENSBTAG00000054672	2561	-0.0046	32.3957	1_2	0.0014	0.176	2_1	0.0007	0.256	1_1	-0.0005	0.476	2_2	-0.002	0.0916
rs109752439	14	305780	C14H8orf33_ZNF34	rs41586723	23	12458170	BTBD9	2562	-0.0041	32.3957	2_1	0.001	0.143	1_2	0.001	0.402	2_2	-0.0008	0.205	1_1	-0.0015	0.25
rs136580003	14	399818	ARHGAP39	rs137059769	17	63245988	ENSBTAG00000051177_C12orf76	23	0.0055	60.6908	1_1	0.0018	0.247	2_2	0.0009	0.227	2_1	-0.0007	0.303	1_2	-0.002	0.223
rs136580003	14	399818	ARHGAP39	rs41585840	1	33610831	CADM2	44	0.0053	57.1187	1_1	0.0023	0.169	2_2	0.0007	0.322	2_1	-0.0011	0.207	1_2	-0.0013	0.302
rs136580003	14	399818	ARHGAP39	rs29027567	17	60191253	TBX3_TBX5	70	-0.0051	55.0268	1_2	0.0018	0.211	2_1	0.0009	0.279	2_2	-0.001	0.251	1_1	-0.0015	0.259
rs136580003	14	399818	ARHGAP39	rs109610699	25	33165466	RFC2	85	0.0051	54.338	1_1	0.0018	0.263	2_2	0.0007	0.203	2_1	-0.0005	0.327	1_2	-0.0021	0.207
rs136580003	14	399818	ARHGAP39	rs133930313	13	81532044	BCAS1_CYP24A1	113	-0.0069	52.9732	1_2	0.0036	0.0736	2_1	0.0004	0.44	1_1	-0.0007	0.396	2_2	-0.0022	0.0902
rs136580003	14	399818	ARHGAP39	rs135130936	23	6300352	MLIP	142	-0.0053	51.6256	1_2	0.0023	0.152	2_1	0.0006	0.347	1_1	-0.0011	0.318	2_2	-0.0013	0.184
rs136580003	14	399818	ARHGAP39	rs41581430	21	15601735	SLCO3A1_SV2B	156	-0.0107	50.9582	1_2	0.0059	0.0252	2_1	0.0003	0.499	1_1	-0.0003	0.445	2_2	-0.0042	0.0303
rs136580003	14	399818	ARHGAP39	rs17870257	25	33171297	RFC2	157	0.0052	50.9582	1_1	0.0018	0.263	2_2	0.0007	0.202	2_1	-0.0005	0.329	1_2	-0.0022	0.206
rs136580003	14	399818	ARHGAP39	rs109514848	21	15959314	SV2B	186	-0.01	49.6363	1_2	0.0056	0.0274	2_1	0.0003	0.496	1_1	-0.0004	0.443	2_2	-0.0038	0.0335
rs136580003	14	399818	ARHGAP39	rs41849621	17	62176985	TMEM116	199	-0.0065	48.9817	1_2	0.0029	0.0762	2_1	0.0005	0.444	1_1	-0.0006	0.394	2_2	-0.0026	0.0854
rs136580003	14	399818	ARHGAP39	rs41257302	23	10413064	KCTD20	200	-0.0051	48.9817	1_2	0.0022	0.149	2_1	0.0006	0.353	1_1	-0.001	0.321	2_2	-0.0014	0.176
rs136580003	14	399818	ARHGAP39	rs29016784	17	62132170	NAA25_ERP29	218	0.006	48.3314	1_1	0.0027	0.094	2_2	0.0005	0.421	1_2	-0.0007	0.376	2_1	-0.0021	0.108
rs136580003	14	399818	ARHGAP39	rs134062750	19	5586449	MMD	219	0.0056	48.3314	1_1	0.0035	0.11	2_2	0.0003	0.379	2_1	-0.0008	0.151	1_2	-0.0011	0.36
rs136580003	14	399818	ARHGAP39	rs43222662	1	26169638	ROBO1	249	0.0052	47.6854	1_1	0.0014	0.317	2_2	0.0008	0.139	2_1	-0.0003	0.39	1_2	-0.0028	0.153
rs136580003	14	399818	ARHGAP39	rs41586723	23	12458170	BTBD9	250	0.0048	47.6854	1_1	0.0015	0.185	2_2	0.0009	0.322	1_2	-0.001	0.285	2_1	-0.0014	0.208
rs136580003	14	399818	ARHGAP39	rs42861480	21	51413574	LRFN5	270	0.0077	47.0437	1_1	0.0037	0.0481	2_2	0.0004	0.475	1_2	-0.0004	0.422	2_1	-0.0032	0.0547
rs136580003	14	399818	ARHGAP39	rs42408125	1	28489054	ENSBTAG00000051036(d)	269	-0.0067	47.0437	1_2	0.0052	0.0584	2_1	0.0001	0.438	2_2	-0.0006	0.0913	1_1	-0.0007	0.412
rs136580003	14	399818	ARHGAP39	rs43275419	1	141140664	7SK_ENSBTAG00000048701	285	-0.0059	46.4063	1_2	0.0037	0.088	2_1	0.0003	0.409	1_1	-0.0009	0.382	2_2	-0.001	0.121
rs136580003	14	399818	ARHGAP39	rs136854120	1	31557192	U6(d)	284	0.0055	46.4063	1_1	0.0031	0.107	2_2	0.0004	0.389	1_2	-0.0009	0.364	2_1	-0.001	0.14
rs136580003	14	399818	ARHGAP39	rs109070144	23	6592032	LRRC1	313	-0.005	45.7732	1_2	0.0019	0.164	2_1	0.0007	0.338	1_1	-0.001	0.305	2_2	-0.0013	0.192
rs136580003	14	399818	ARHGAP39	rs134693220	17	60958626	ENSBTAG00000051737	341	-0.0048	45.1443	2_1	0.0013	0.192	1_2	0.001	0.296	2_2	-0.0007	0.338	1_1	-0.0017	0.174
rs136580003	14	399818	ARHGAP39	rs43270362	1	125609019	SLC9A9	340	0.0047	45.1443	1_1	0.0017	0.192	2_2	0.0008	0.307	2_1	-0.0011	0.223	1_2	-0.0011	0.279
rs136580003	14	399818	ARHGAP39	rs109966860	23	41668989	JARID2	381	0.006	44.5197	1_1	0.0035	0.0772	2_2	0.0004	0.43	1_2	-0.0007	0.393	2_1	-0.0015	0.0996
rs136580003	14	399818	ARHGAP39	rs110450753	23	12043699	ZFAND3	380	0.0046	44.5197	1_1	0.0013	0.197	2_2	0.001	0.311	1_2	-0.001	0.273	2_1	-0.0013	0.219
rs136580003	14	399818	ARHGAP39	rs133671818	23	5655607	FAM83B_5S_rRNA	379	-0.0048	44.5197	1_2	0.0019	0.162	2_1	0.0007	0.34	1_1	-0.001	0.308	2_2	-0.0012	0.19
rs136580003	14	399818	ARHGAP39	rs136721390	1	131272773	CLDN18_SOX14	378	-0.0048	44.5197	1_2	0.002	0.162	2_1	0.0007	0.337	1_1	-0.001	0.308	2_2	-0.0012	0.192
rs136580003	14	399818	ARHGAP39	rs3423093045	17	71368482	CABIN1	418	0.0047	43.8995	1_1	0.0014	0.27	2_2	0.0009	0.205	2_1	-0.0006	0.324	1_2	-0.0019	0.2
rs136580003	14	399818	ARHGAP39	rs41619022	21	52130283	LRFN5_ENSBTAG00000006363	419	0.0046	43.8995	1_1	0.0012	0.26	2_2	0.001	0.228	2_1	-0.0008	0.301	1_2	-0.0015	0.211
rs136580003	14	399818	ARHGAP39	rs110161832	17	63174254	HNF1A	462	0.0046	43.2835	1_1	0.0013	0.278	2_2	0.0009	0.197	2_1	-0.0005	0.333	1_2	-0.0019	0.192
rs136580003	14	399818	ARHGAP39	rs109448167	17	66705590	ENSBTAG00000031468_ENSBTAG00000053312	463	0.0047	43.2835	1_1	0.0016	0.26	2_2	0.0007	0.211	2_1	-0.0005	0.319	1_2	-0.0019	0.211
rs136580003	14	399818	ARHGAP39	rs135236809	20	23802929	MTREX	464	0.0047	43.2835	2_2	0.0014	0.189	1_1	0.0009	0.3	2_1	-0.0008	0.341	1_2	-0.0017	0.17
rs136580003	14	399818	ARHGAP39	rs42064881	1	33688529	CADM2	461	-0.0066	43.2835	1_2	0.0053	0.0552	2_1	0.0001	0.442	2_2	-0.0005	0.0874	1_1	-0.0007	0.415
rs136580003	14	399818	ARHGAP39	rs109492378	21	18745959	NTRK3(u)	508	-0.0091	42.6718	1_2	0.0052	0.0286	2_1	0.0002	0.494	1_1	-0.0003	0.442	2_2	-0.0033	0.0353
rs136580003	14	399818	ARHGAP39	rs109259655	17	63600982	FAM222A_MVK	506	0.0047	42.6718	1_1	0.0011	0.293	2_2	0.0011	0.186	2_1	-0.0006	0.343	1_2	-0.0019	0.177
rs136580003	14	399818	ARHGAP39	rs43280557	1	138905277	ATP2C1	504	-0.0045	42.6718	1_2	0.0019	0.227	2_1	0.0005	0.241	2_2	-0.0004	0.289	1_1	-0.0018	0.243
rs136580003	14	399818	ARHGAP39	rs109147501	18	7642052	CDYL2_CMC2	507	0.0061	42.6718	1_1	0.0034	0.073	2_2	0.0004	0.438	1_2	-0.0006	0.398	2_1	-0.0017	0.0916
rs136580003	14	399818	ARHGAP39	rs136555529	1	33634151	CADM2	503	-0.0045	42.6718	1_2	0.0015	0.246	2_1	0.0007	0.232	2_2	-0.0006	0.298	1_1	-0.0017	0.224
rs136580003	14	399818	ARHGAP39	rs43751229	3	118349964	HDAC4	505	0.0045	42.6718	1_1	0.0017	0.226	2_2	0.0007	0.254	2_1	-0.0006	0.276	1_2	-0.0015	0.244
rs136580003	14	399818	ARHGAP39	rs29015713	21	62256258	U1(d)	509	-0.0045	42.6718	1_2	0.0015	0.207	2_1	0.0008	0.291	2_2	-0.001	0.239	1_1	-0.0011	0.264
rs136580003	14	399818	ARHGAP39	rs137632245	1	28894165	ENSBTAG00000008359(u)	502	0.005	42.6718	1_1	0.0026	0.131	2_2	0.0005	0.365	2_1	-0.001	0.165	1_2	-0.001	0.339
rs136580003	14	399818	ARHGAP39	rs110737903	17	64297196	CORO1C_SELPLG	540	-0.0051	42.0644	1_2	0.0023	0.114	2_1	0.0005	0.396	1_1	-0.0007	0.356	2_2	-0.0016	0.133
rs136580003	14	399818	ARHGAP39	rs41587153	23	4637860	BMP5_HMGCLL1	541	0.0047	42.0644	1_1	0.0022	0.179	2_2	0.0005	0.305	2_1	-0.0007	0.225	1_2	-0.0013	0.291
rs136580003	14	399818	ARHGAP39	rs42234120	9	24379807	5S_rRNA_ENSBTAG00000049155	539	-0.007	42.0644	1_2	0.0051	0.0477	2_1	0.0001	0.46	1_1	-0.0005	0.423	2_2	-0.0012	0.07
rs136580003	14	399818	ARHGAP39	rs110942757	23	8078734	MLN_GRM4	542	-0.0046	42.0644	1_2	0.0018	0.171	2_1	0.0007	0.329	1_1	-0.001	0.299	2_2	-0.0012	0.201
rs136580003	14	399818	ARHGAP39	rs3423598227	31	1284430	CT83(d)	583	0.0125	41.4612	1_1	0.0065	0.0149	2_2	0.0002	0.513	1_2	-0.0002	0.455	2_1	-0.0056	0.017
rs136580003	14	399818	ARHGAP39	rs41849630	17	62154556	TMEM116	581	0.0048	41.4612	1_1	0.0019	0.156	2_2	0.0007	0.347	1_2	-0.0009	0.314	2_1	-0.0013	0.183
rs136580003	14	399818	ARHGAP39	rs41642219	23	5050206	GFRAL	582	-0.0045	41.4612	1_2	0.0019	0.191	2_1	0.0005	0.296	2_2	-0.0008	0.234	1_1	-0.0012	0.28
rs136580003	14	399818	ARHGAP39	rs43611067	1	136734614	ENSBTAG00000049529_NPHP3	580	0.0046	41.4612	1_1	0.0017	0.17	2_2	0.0007	0.333	1_2	-0.001	0.301	2_1	-0.0012	0.197
rs136580003	14	399818	ARHGAP39	rs43104957	18	37094127	PSMD7(d)	641	0.0077	40.8624	1_1	0.003	0.0433	2_2	0.0004	0.486	1_2	-0.0003	0.427	2_1	-0.004	0.0439
rs136580003	14	399818	ARHGAP39	rs109344144	15	52779701	P2RY6	639	0.0064	40.8624	2_2	0.0023	0.0673	1_1	0.0005	0.406	2_1	-0.0004	0.462	1_2	-0.0032	0.0649
rs136580003	14	399818	ARHGAP39	rs136920860	18	8105681	CMIP	640	-0.0073	40.8624	1_2	0.0034	0.0491	2_1	0.0004	0.475	1_1	-0.0004	0.421	2_2	-0.0032	0.0545
rs136580003	14	399818	ARHGAP39	rs42009556	22	45719793	WNT5A_ENSBTAG00000049764	642	-0.0044	40.8624	1_2	0.0013	0.265	2_1	0.0009	0.219	2_2	-0.0007	0.311	1_1	-0.0016	0.205
rs136580003	14	399818	ARHGAP39	rs134678262	23	12182265	BTBD9	645	-0.0045	40.8624	1_2	0.0011	0.2	2_1	0.0011	0.314	1_1	-0.0009	0.27	2_2	-0.0015	0.216
rs136580003	14	399818	ARHGAP39	rs137740674	3	73478291	NEGR1	638	0.0044	40.8624	1_1	0.0013	0.247	2_2	0.0009	0.243	2_1	-0.0008	0.287	1_2	-0.0014	0.223
rs136580003	14	399818	ARHGAP39	rs136086168	23	10740148	CPNE5	644	0.0045	40.8624	1_1	0.0017	0.168	2_2	0.0007	0.338	1_2	-0.0009	0.303	2_1	-0.0013	0.192
rs136580003	14	399818	ARHGAP39	rs109150712	23	5309103	HCRTR2_FAM83B	643	0.0046	40.8624	1_1	0.002	0.152	2_2	0.0005	0.348	1_2	-0.0009	0.319	2_1	-0.0011	0.182
rs136580003	14	399818	ARHGAP39	rs133267459	1	131295032	CLDN18_SOX14	637	0.0054	40.8624	1_1	0.0034	0.0906	2_2	0.0003	0.408	1_2	-0.0008	0.38	2_1	-0.0009	0.122
rs136580003	14	399818	ARHGAP39	rs109448714	1	35809354	POU1F1_HTR1F	636	0.0061	40.8624	1_1	0.0045	0.0643	2_2	0.0002	0.434	2_1	-0.0007	0.0953	1_2	-0.0007	0.406
rs136580003	14	399818	ARHGAP39	rs133102563	2	124653381	OPRD1	716	0.0052	40.2679	1_1	0.0021	0.108	2_2	0.0006	0.408	1_2	-0.0006	0.362	2_1	-0.0019	0.121
rs136580003	14	399818	ARHGAP39	rs109102750	29	49742398	IFITM10_ENSBTAG00000053793	722	-0.0045	40.2679	1_2	0.0011	0.295	2_1	0.0011	0.185	2_2	-0.0006	0.344	1_1	-0.0018	0.175
rs136580003	14	399818	ARHGAP39	rs42564136	28	45225355	ENSBTAG00000050063_ZNF32	721	0.0045	40.2679	2_2	0.0015	0.185	1_1	0.0008	0.31	2_1	-0.0008	0.345	1_2	-0.0015	0.161
rs136580003	14	399818	ARHGAP39	rs41861679	18	7301014	DYNLRB2(u)	717	-0.0051	40.2679	1_2	0.0025	0.107	2_1	0.0005	0.401	1_1	-0.0007	0.364	2_2	-0.0015	0.128
rs136580003	14	399818	ARHGAP39	rs109454224	23	11835160	ZFAND3	720	-0.0044	40.2679	1_2	0.0011	0.208	2_1	0.001	0.303	1_1	-0.0009	0.263	2_2	-0.0013	0.227
rs136580003	14	399818	ARHGAP39	rs135369831	23	9682217	FKBP5_ARMC12	719	-0.0044	40.2679	1_2	0.0014	0.195	2_1	0.0009	0.31	1_1	-0.001	0.275	2_2	-0.0012	0.219
rs136580003	14	399818	ARHGAP39	rs43706099	23	8682465	ILRUN	718	-0.0044	40.2679	1_2	0.0019	0.18	2_1	0.0005	0.312	2_2	-0.0009	0.217	1_1	-0.0011	0.29
rs136580003	14	399818	ARHGAP39	rs110873867	1	137305479	ACP3_ENSBTAG00000054801	715	-0.0061	40.2679	1_2	0.0044	0.0648	2_1	0.0002	0.435	1_1	-0.0007	0.406	2_2	-0.0008	0.0947
rs136580003	14	399818		rs109760292	1	25550567	U2(d)	714	-0.0059	40.2679	1_2	0.0046	0.0676	2_1	0.0001	0.427	2_2	-0.0005	0.103	1_1	-0.0008	0.403
rs136580003	14	399818	ARHGAP39	rs135124846	15	52725708	P2RY2	788	-0.0064	39.6776	2_1	0.0023	0.0666	1_2	0.0005	0.406	2_2	-0.0003	0.463	1_1	-0.0032	0.0642
rs136580003	14	399818	ARHGAP39	rs137426204	20	68361408	U6_ENSBTAG00000050512	791	0.0046	39.6776	1_1	0.0013	0.291	2_2	0.0008	0.177	2_1	-0.0004	0.353	1_2	-0.0021	0.179
rs136580003	14	399818	ARHGAP39	rs110363085	12	39726857	PCDH9	787	-0.0055	39.6776	1_2	0.0024	0.0894	2_1	0.0005	0.429	1_1	-0.0006	0.381	2_2	-0.0021	0.101
rs136580003	14	399818	ARHGAP39	rs109003370	23	19372216	CLIC5_ENPP4	793	-0.0064	39.6776	1_2	0.0038	0.0571	2_1	0.0003	0.456	1_1	-0.0005	0.413	2_2	-0.0018	0.0732
rs136580003	14	399818	ARHGAP39	rs41667429	1	140838043	U6_7SK	785	-0.0044	39.6776	1_2	0.0024	0.19	2_1	0.0002	0.275	2_2	-0.0003	0.254	1_1	-0.0016	0.281
rs136580003	14	399818	ARHGAP39	rs110766134	17	47790500	TMEM132D	789	0.0045	39.6776	1_1	0.0018	0.166	2_2	0.0006	0.335	1_2	-0.0009	0.304	2_1	-0.0011	0.195
rs136580003	14	399818	ARHGAP39	rs43278037	1	125726305	ENSBTAG00000052125_CHST2	784	0.0044	39.6776	1_1	0.0014	0.213	2_2	0.0009	0.285	2_1	-0.001	0.244	1_2	-0.0011	0.257
rs136580003	14	399818	ARHGAP39	rs43268477	1	125683184	SLC9A9	783	0.0044	39.6776	1_1	0.0014	0.214	2_2	0.0009	0.284	2_1	-0.001	0.245	1_2	-0.0011	0.256
rs136580003	14	399818	ARHGAP39	rs109356287	17	63657076	UBE3B	790	0.0045	39.6776	1_1	0.0018	0.171	2_2	0.0007	0.33	1_2	-0.001	0.299	2_1	-0.0011	0.2
rs136580003	14	399818	ARHGAP39	rs41626279	21	62331467	U1(d)	792	-0.0044	39.6776	2_1	0.0016	0.213	1_2	0.0007	0.295	2_2	-0.0011	0.316	1_1	-0.0011	0.175
rs136580003	14	399818	ARHGAP39	rs43275369	1	141088302	7SK_ENSBTAG00000048701	786	0.0053	39.6776	1_1	0.0034	0.0896	2_2	0.0003	0.408	1_2	-0.0008	0.381	2_1	-0.0009	0.122
rs136580003	14	399818	ARHGAP39	rs110888389	1	26968734	ROBO1	782	-0.0057	39.6776	1_2	0.0041	0.0757	2_1	0.0002	0.419	2_2	-0.0006	0.111	1_1	-0.0008	0.395
rs136580003	14	399818	ARHGAP39	rs133850739	3	117283901	RAMP1	862	0.0044	39.0917	1_1	0.002	0.194	2_2	0.0005	0.287	2_1	-0.0006	0.243	1_2	-0.0014	0.276
rs136580003	14	399818	ARHGAP39	rs109324338	23	8513468	RPS10_PACSIN1	863	0.0044	39.0917	1_1	0.002	0.176	2_2	0.0005	0.315	2_1	-0.0009	0.215	1_2	-0.0011	0.294
rs136580003	14	399818	ARHGAP39	rs133698224	1	139555009	SH3BGR	861	-0.0049	39.0917	1_2	0.003	0.116	2_1	0.0003	0.375	2_2	-0.0007	0.155	1_1	-0.0009	0.355
rs136580003	14	399818	ARHGAP39	rs110484230	1	26431102	ROBO1	860	-0.0056	39.0917	1_2	0.0041	0.0753	2_1	0.0002	0.42	2_2	-0.0006	0.109	1_1	-0.0008	0.395
rs136580003	14	399818	ARHGAP39	rs109912097	15	52287304	ARAP1	934	-0.0055	38.51	2_1	0.0017	0.0945	1_2	0.0007	0.379	2_2	-0.0004	0.435	1_1	-0.0027	0.0912
rs136580003	14	399818	ARHGAP39	rs109686403	6	14503593	PITX2(u)	933	-0.0047	38.51	1_2	0.0011	0.316	2_1	0.001	0.152	2_2	-0.0004	0.378	1_1	-0.0023	0.153
rs136580003	14	399818	ARHGAP39	rs41643696	1	138980161	ATP2C1	932	-0.0043	38.51	1_2	0.0014	0.267	2_1	0.0007	0.206	2_2	-0.0005	0.323	1_1	-0.0018	0.203
rs136580003	14	399818	ARHGAP39	rs42908330	27	31632812	UNC5D(d)	939	0.0044	38.51	1_1	0.0012	0.28	2_2	0.0009	0.201	2_1	-0.0006	0.329	1_2	-0.0017	0.191
rs136580003	14	399818	ARHGAP39	rs109179663	28	42346190	GDF10_FRMPD2	940	0.0055	38.51	1_1	0.0031	0.0816	2_2	0.0003	0.426	1_2	-0.0007	0.389	2_1	-0.0014	0.104
rs136580003	14	399818	ARHGAP39	rs110205121	22	46062234	CACNA2D3_LRTM1	937	-0.0043	38.51	1_2	0.0016	0.213	2_1	0.0007	0.274	2_2	-0.0007	0.256	1_1	-0.0013	0.257
rs136580003	14	399818	ARHGAP39	rs29016827	21	35028158	STXBP6	935	-0.0045	38.51	1_2	0.003	0.151	2_1	0	0.32	2_2	-0.0003	0.21	1_1	-0.0012	0.319
rs136580003	14	399818	ARHGAP39	rs109853041	21	35107119	STXBP6	936	-0.0045	38.51	1_2	0.003	0.151	2_1	0	0.32	2_2	-0.0003	0.21	1_1	-0.0012	0.319
rs136580003	14	399818	ARHGAP39	rs109785515	23	8599272	SPDEF	938	0.0044	38.51	1_1	0.0017	0.19	2_2	0.0007	0.305	2_1	-0.001	0.225	1_2	-0.0011	0.28
rs136580003	14	399818	ARHGAP39	rs109368837	3	26833141	CD58_ATP1A1	1047	0.0055	37.9327	2_2	0.0011	0.0841	1_1	0.0009	0.376	2_1	-0.0003	0.446	1_2	-0.0032	0.0948
rs136580003	14	399818	ARHGAP39	rs134313660	15	61560928	MPPED2_DCDC1	1050	0.0049	37.9327	1_1	0.0011	0.34	2_2	0.001	0.128	2_1	-0.0005	0.402	1_2	-0.0024	0.13
rs136580003	14	399818	ARHGAP39	rs137099551	20	69162434	ENSBTAG00000050512_IRX1	1051	0.0044	37.9327	1_1	0.0014	0.291	2_2	0.0006	0.172	2_1	-0.0003	0.357	1_2	-0.0022	0.18
rs136580003	14	399818	ARHGAP39	rs110711473	2	124663255	OPRD1	1046	0.0048	37.9327	1_1	0.0017	0.119	2_2	0.0006	0.401	1_2	-0.0006	0.352	2_1	-0.002	0.129
rs136580003	14	399818	ARHGAP39	rs136188674	12	44647231	ENSBTAG00000042849(d)	1048	0.0054	37.9327	1_1	0.0028	0.0878	2_2	0.0004	0.423	1_2	-0.0006	0.382	2_1	-0.0016	0.107
rs136580003	14	399818	ARHGAP39	rs110284507	2	120877212	YARS1	1045	-0.0051	37.9327	1_2	0.0024	0.104	2_1	0.0005	0.406	1_1	-0.0007	0.366	2_2	-0.0016	0.124
rs136580003	14	399818	ARHGAP39	rs110582426	13	80054531	ZFP64(d)	1049	0.0044	37.9327	1_1	0.0019	0.178	2_2	0.0006	0.312	2_1	-0.0008	0.218	1_2	-0.0012	0.292
rs136580003	14	399818	ARHGAP39	rs43712979	1	33076473	CADM2	1044	-0.0049	37.9327	1_2	0.0031	0.102	2_1	0.0003	0.393	2_2	-0.0007	0.137	1_1	-0.0009	0.369
rs136580003	14	399818	ARHGAP39	rs109125105	3	26741809	CD58	1138	0.0052	37.3596	2_2	0.001	0.0975	1_1	0.001	0.364	2_1	-0.0003	0.432	1_2	-0.0029	0.106
rs136580003	14	399818	ARHGAP39	rs134065080	15	61692950	DCDC1	1140	-0.0051	37.3596	2_1	0.0011	0.113	1_2	0.001	0.353	2_2	-0.0005	0.417	1_1	-0.0025	0.116
rs136580003	14	399818	ARHGAP39	rs41579691	16	40327167	LOC112441831	1141	-0.0066	37.3596	1_2	0.0034	0.0513	2_1	0.0003	0.469	1_1	-0.0004	0.419	2_2	-0.0025	0.0605
rs136580003	14	399818	ARHGAP39	rs43370986	3	114256087	ENSBTAG00000053153_SH3BP4	1139	-0.0055	37.3596	1_2	0.0031	0.076	2_1	0.0003	0.435	1_1	-0.0006	0.394	2_2	-0.0015	0.0946
rs136580003	14	399818	ARHGAP39	rs41636496	2	120921874	LOC101907639	1137	-0.0051	37.3596	1_2	0.0025	0.1	2_1	0.0004	0.41	1_1	-0.0007	0.37	2_2	-0.0015	0.12
rs136580003	14	399818	ARHGAP39	rs134145847	17	61614759	ENSBTAG00000050792	1142	-0.0046	37.3596	1_2	0.0019	0.137	2_1	0.0006	0.371	1_1	-0.0008	0.333	2_2	-0.0014	0.158
rs136580003	14	399818	ARHGAP39	rs110318241	23	8579493	PACSIN1	1143	0.0042	37.3596	1_1	0.0013	0.22	2_2	0.0009	0.279	2_1	-0.001	0.251	1_2	-0.0011	0.25
rs136580003	14	399818	ARHGAP39	rs136993242	1	35462050	POU1F1(d)	1135	0.0048	37.3596	1_1	0.0025	0.12	2_2	0.0004	0.38	1_2	-0.0008	0.35	2_1	-0.001	0.15
rs136580003	14	399818	ARHGAP39	rs110805347	1	141058197	7SK_ENSBTAG00000048701	1136	-0.0051	37.3596	1_2	0.0032	0.0981	2_1	0.0003	0.398	2_2	-0.0008	0.131	1_1	-0.0008	0.372
rs136580003	14	399818	ARHGAP39	rs42865604	20	69425225	ENSBTAG00000051384(d)	1251	0.0044	36.7909	1_1	0.0016	0.271	2_2	0.0004	0.19	2_1	-0.0003	0.34	1_2	-0.0021	0.199
rs136580003	14	399818	ARHGAP39	rs41803789	16	37059513	ENSBTAG00000024548	1248	-0.0054	36.7909	1_2	0.0024	0.0839	2_1	0.0004	0.435	1_1	-0.0005	0.386	2_2	-0.002	0.0951
rs136580003	14	399818	ARHGAP39	BTB-01952715	2	16453646	ENSBTAG00000050289_CWC22	1244	0.0044	36.7909	1_1	0.0012	0.297	2_2	0.0008	0.176	2_1	-0.0005	0.354	1_2	-0.0019	0.174
rs136580003	14	399818	ARHGAP39	rs41571727	2	120988586	ZBTB8OS	1245	0.005	36.7909	1_1	0.0024	0.102	2_2	0.0004	0.409	1_2	-0.0007	0.368	2_1	-0.0015	0.121
rs136580003	14	399818	ARHGAP39	rs110633666	5	68022595	LOC112446721	1247	0.0043	36.7909	1_1	0.0023	0.157	2_2	0.0003	0.327	2_1	-0.0005	0.202	1_2	-0.0012	0.314
rs136580003	14	399818	ARHGAP39	rs132696009	18	9286752	CDH13	1249	-0.0054	36.7909	1_2	0.0032	0.0883	2_1	0.0003	0.414	1_1	-0.0008	0.382	2_2	-0.0011	0.116
rs136580003	14	399818	ARHGAP39	rs134820715	1	125718772	ENSBTAG00000052125	1243	0.0042	36.7909	1_1	0.0011	0.226	2_2	0.001	0.277	1_2	-0.001	0.244	2_1	-0.0011	0.253
rs136580003	14	399818	ARHGAP39	rs41981985	21	47202875	SLC25A21_ENSBTAG00000054035	1252	0.0042	36.7909	1_1	0.0016	0.193	2_2	0.0007	0.301	2_1	-0.0009	0.228	1_2	-0.0011	0.277
rs136580003	14	399818	ARHGAP39	rs43371610	3	117316884	RAMP1	1246	0.0045	36.7909	1_1	0.0024	0.14	2_2	0.0004	0.351	2_1	-0.0007	0.179	1_2	-0.001	0.331
rs136580003	14	399818	ARHGAP39	rs109408667	23	8768591	ILRUN_SNORA70	1253	-0.0043	36.7909	1_2	0.0018	0.166	2_1	0.0005	0.331	1_1	-0.0009	0.304	2_2	-0.001	0.198
rs136580003	14	399818	ARHGAP39	rs110105685	19	61361872	ENSBTAG00000049286	1250	-0.0047	36.7909	1_2	0.0027	0.114	2_1	0.0003	0.383	1_1	-0.0008	0.356	2_2	-0.0009	0.146
rs136580003	14	399818	ARHGAP39	rs132766950	1	139082372	ATP2C1_ENSBTAG00000050167	1365	0.0045	36.2264	1_1	0.0013	0.307	2_2	0.0007	0.158	2_1	-0.0004	0.372	1_2	-0.0022	0.163
rs136580003	14	399818	ARHGAP39	rs42163977	17	5939438	ENSBTAG00000048878_GATB	1370	0.0051	36.2264	1_1	0.0019	0.102	2_2	0.0006	0.419	1_2	-0.0005	0.368	2_1	-0.0021	0.111
rs136580003	14	399818	ARHGAP39	rs136767778	11	102862605	AK8	1369	-0.0047	36.2264	2_1	0.0013	0.141	1_2	0.0008	0.336	2_2	-0.0005	0.388	1_1	-0.0021	0.134
rs136580003	14	399818	ARHGAP39	rs135004351	5	86862939	SOX5(d)	1367	-0.0058	36.2264	1_2	0.0033	0.0661	2_1	0.0003	0.447	1_1	-0.0005	0.404	2_2	-0.0017	0.0825
rs136580003	14	399818	ARHGAP39	rs42873673	27	32742254	ENSBTAG00000033381_ENSBTAG00000051594	1374	0.0042	36.2264	2_2	0.0011	0.193	1_1	0.0009	0.294	2_1	-0.0006	0.337	1_2	-0.0015	0.176
rs136580003	14	399818	ARHGAP39	rs42956310	1	140543741	DSCAM	1366	-0.0048	36.2264	1_2	0.0025	0.107	2_1	0.0004	0.396	1_1	-0.0008	0.363	2_2	-0.0011	0.133
rs136580003	14	399818	ARHGAP39	rs41572840	11	8972907	ENSBTAG00000050631	1368	-0.0053	36.2264	1_2	0.0032	0.0822	2_1	0.0003	0.422	1_1	-0.0007	0.388	2_2	-0.0011	0.108
rs136580003	14	399818	ARHGAP39	rs41970833	21	18993907	NTRK3	1371	-0.0041	36.2264	1_2	0.0012	0.217	2_1	0.0009	0.286	1_1	-0.001	0.253	2_2	-0.0011	0.244
rs136580003	14	399818	ARHGAP39	rs42428510	21	36838459	NOVA1	1372	0.0043	36.2264	1_1	0.0019	0.167	2_2	0.0005	0.327	2_1	-0.0009	0.202	1_2	-0.001	0.303
rs136580003	14	399818	ARHGAP39	rs43003865	21	38181615	ENSBTAG00000031558(d)	1373	-0.0051	36.2264	1_2	0.0033	0.0911	2_1	0.0002	0.406	1_1	-0.0007	0.379	2_2	-0.0008	0.123
rs136580003	14	399818	ARHGAP39	rs42480864	1	134706419	KY	1364	-0.0057	36.2264	1_2	0.004	0.0694	2_1	0.0002	0.43	1_1	-0.0007	0.401	2_2	-0.0007	0.0995
rs136580003	14	399818	ARHGAP39	rs41592204	27	43765499	ZNF385D	1515	-0.0044	35.6662	2_1	0.0011	0.152	1_2	0.0009	0.323	2_2	-0.0004	0.377	1_1	-0.002	0.148
rs136580003	14	399818	ARHGAP39	rs133799812	9	8429661	ADGRB3_ENSBTAG00000054672	1512	0.0047	35.6662	2_2	0.0015	0.14	1_1	0.0007	0.342	2_1	-0.0005	0.39	1_2	-0.0019	0.128
rs136580003	14	399818	ARHGAP39	rs43763032	27	31661018	LOC112444609	1514	0.0043	35.6662	2_2	0.001	0.184	1_1	0.001	0.297	2_1	-0.0005	0.346	1_2	-0.0017	0.173
rs136580003	14	399818	ARHGAP39	rs136026963	9	35317650	blank	1513	-0.0052	35.6662	1_2	0.003	0.0928	2_1	0.0003	0.411	1_1	-0.0007	0.377	2_2	-0.0012	0.119
rs136580003	14	399818	ARHGAP39	rs41622079	1	150199703	KCNJ6_SNORA72	1511	-0.0047	35.6662	1_2	0.0029	0.112	2_1	0.0003	0.38	2_2	-0.0006	0.149	1_1	-0.0009	0.358
rs136580003	14	399818	ARHGAP39	rs110264037	1	131344598	CLDN18_SOX14	1510	0.0057	35.6662	1_1	0.0043	0.0629	2_2	0.0001	0.436	2_1	-0.0006	0.0931	1_2	-0.0007	0.408
rs136580003	14	399818	ARHGAP39	rs41583724	18	9096637	ENSBTAG00000054821_CDH13	1659	-0.0061	35.1104	1_2	0.0018	0.0664	2_1	0.0005	0.465	1_1	-0.0003	0.404	2_2	-0.0034	0.0644
rs136580003	14	399818	ARHGAP39	rs42162509	17	5895955	U6_ENSBTAG00000048878	1658	0.0049	35.1104	1_1	0.0019	0.102	2_2	0.0005	0.418	1_2	-0.0005	0.368	2_1	-0.002	0.112
rs136580003	14	399818	ARHGAP39	rs3423096747	3	118223118	HDAC4	1656	0.0041	35.1104	1_1	0.0017	0.202	2_2	0.0005	0.281	2_1	-0.0006	0.248	1_2	-0.0013	0.268
rs136580003	14	399818	ARHGAP39	rs43590651	9	23323298	ME1	1657	-0.0057	35.1104	1_2	0.0039	0.0652	2_1	0.0002	0.44	1_1	-0.0006	0.405	2_2	-0.001	0.0902
rs136580003	14	399818	ARHGAP39	rs110848399	25	32280136	5_8S_rRNA(u)	1660	0.0041	35.1104	1_1	0.0014	0.197	2_2	0.0008	0.304	1_2	-0.001	0.274	2_1	-0.001	0.225
rs136580003	14	399818	ARHGAP39	rs110257213	22	30867972	LOC104976682	1792	0.0091	34.5588	2_2	0.0037	0.0288	1_1	0.0003	0.442	2_1	-0.0002	0.502	1_2	-0.0048	0.028
rs136580003	14	399818	ARHGAP39	rs41800681	16	37414434	SELE_METTL18	1787	-0.0054	34.5588	1_2	0.0018	0.0829	2_1	0.0005	0.444	1_1	-0.0004	0.388	2_2	-0.0026	0.0858
rs136580003	14	399818	ARHGAP39	rs137719047	27	42984858	LOC112444604	1795	-0.0042	34.5588	1_2	0.0011	0.286	2_1	0.001	0.194	2_2	-0.0005	0.336	1_1	-0.0017	0.184
rs136580003	14	399818	ARHGAP39	rs109651210	21	51692379	LRFN5(d)	1791	0.0041	34.5588	1_1	0.0014	0.268	2_2	0.0006	0.206	2_1	-0.0004	0.324	1_2	-0.0017	0.203
rs136580003	14	399818	ARHGAP39	rs43482052	6	104574959	5S_rRNA_STX18	1786	-0.0041	34.5588	1_2	0.0013	0.263	2_1	0.0007	0.213	2_2	-0.0005	0.317	1_1	-0.0016	0.208
rs136580003	14	399818	ARHGAP39	rs109406560	23	20201294	ADGRF5_ADGRF1	1794	0.0059	34.5588	1_1	0.0035	0.0594	2_2	0.0003	0.454	1_2	-0.0005	0.411	2_1	-0.0016	0.0755
rs136580003	14	399818	ARHGAP39	rs110388542	17	65824838	MYO18B_SEZ6L	1789	0.0041	34.5588	1_1	0.0012	0.273	2_2	0.0008	0.207	2_1	-0.0005	0.323	1_2	-0.0016	0.198
rs136580003	14	399818	ARHGAP39	rs110849842	16	39796259	DNM3	1788	-0.004	34.5588	1_2	0.0015	0.243	2_1	0.0006	0.232	2_2	-0.0004	0.298	1_1	-0.0016	0.228
rs136580003	14	399818	ARHGAP39	rs110280528	23	12106079	BTBD9	1793	0.0041	34.5588	2_2	0.001	0.29	1_1	0.001	0.219	1_2	-0.0009	0.251	2_1	-0.0012	0.24
rs136580003	14	399818	ARHGAP39	rs110463504	17	68924124	ASCC2	1790	0.0041	34.5588	1_1	0.0018	0.184	2_2	0.0005	0.304	2_1	-0.0007	0.226	1_2	-0.0011	0.286
rs136580003	14	399818	ARHGAP39	rs41621745	1	139033919	ATP2C1_ENSBTAG00000050167	1782	-0.0046	34.5588	1_2	0.0022	0.121	2_1	0.0005	0.383	1_1	-0.0008	0.349	2_2	-0.0011	0.147
rs136580003	14	399818	ARHGAP39	rs41654783	5	23252595	UBE2N	1785	-0.0041	34.5588	1_2	0.0018	0.178	2_1	0.0005	0.313	2_2	-0.0007	0.217	1_1	-0.0011	0.292
rs136580003	14	399818	ARHGAP39	rs109391011	4	75006995	TNS3_ENSBTAG00000048877	1784	-0.0043	34.5588	1_2	0.0024	0.146	2_1	0.0003	0.34	2_2	-0.0006	0.19	1_1	-0.001	0.325
rs136580003	14	399818	ARHGAP39	rs29010867	3	79346502	PDE4B_MGC137454	1783	-0.0041	34.5588	1_2	0.0015	0.185	2_1	0.0007	0.315	2_2	-0.001	0.215	1_1	-0.001	0.286
rs136580003	14	399818	ARHGAP39	rs41255390	1	46016435	PCNP	1781	-0.0054	34.5588	1_2	0.004	0.0708	2_1	0.0001	0.427	2_2	-0.0005	0.103	1_1	-0.0007	0.4
rs136580003	14	399818	ARHGAP39	rs43166563	1	128168404	ENSBTAG00000052041_TRIM42	1951	0.0049	34.0116	2_2	0.0013	0.106	1_1	0.0008	0.365	2_1	-0.0004	0.424	1_2	-0.0025	0.106
rs136580003	14	399818	ARHGAP39	rs136307242	15	62212977	DNAJC24	1955	-0.0047	34.0116	1_2	0.001	0.351	2_1	0.0009	0.114	2_2	-0.0004	0.416	1_1	-0.0025	0.119
rs136580003	14	399818	ARHGAP39	rs41578729	1	107544465	ENSBTAG00000049210_SCHIP1	1950	0.0042	34.0116	1_1	0.0013	0.284	2_2	0.0007	0.189	2_1	-0.0004	0.341	1_2	-0.0018	0.187
rs136580003	14	399818	ARHGAP39	rs41760244	21	52185438	ENSBTAG00000006363(u)	1958	-0.0043	34.0116	2_1	0.0011	0.165	1_2	0.0009	0.315	2_2	-0.0005	0.365	1_1	-0.0018	0.155
rs136580003	14	399818	ARHGAP39	rs109649400	23	10643242	RAB44	1961	-0.0041	34.0116	1_2	0.0014	0.267	2_1	0.0006	0.206	2_2	-0.0004	0.324	1_1	-0.0017	0.203
rs136580003	14	399818	ARHGAP39	rs137094781	27	43218672	ENSBTAG00000054528(d)	1964	-0.0043	34.0116	2_1	0.0012	0.177	1_2	0.0009	0.306	2_2	-0.0006	0.353	1_1	-0.0017	0.164
rs136580003	14	399818	ARHGAP39	rs109976436	21	11939825	ENSBTAG00000055234(d)	1956	0.0041	34.0116	2_2	0.0013	0.199	1_1	0.0008	0.296	2_1	-0.0008	0.331	1_2	-0.0013	0.175
rs136580003	14	399818	ARHGAP39	rs29013434	23	7132492	BOLA-DOB_TAP2	1960	0.004	34.0116	1_1	0.001	0.255	2_2	0.001	0.241	2_1	-0.0008	0.289	1_2	-0.0012	0.215
rs136580003	14	399818	ARHGAP39	rs42073613	25	33003988	GTF2IRD1	1963	0.004	34.0116	1_1	0.0017	0.19	2_2	0.0005	0.299	2_1	-0.0007	0.23	1_2	-0.0011	0.28
rs136580003	14	399818	ARHGAP39	rs109305360	21	34637208	STOML1	1957	0.0042	34.0116	1_1	0.0027	0.153	2_2	0	0.323	2_1	-0.0004	0.207	1_2	-0.0011	0.317
rs136580003	14	399818	ARHGAP39	rs110411186	29	1461210	DEUP1	1965	-0.0052	34.0116	1_2	0.0033	0.0782	2_1	0.0002	0.426	1_1	-0.0006	0.392	2_2	-0.0011	0.103
rs136580003	14	399818	ARHGAP39	rs136576158	2	135715959	SPATA21	1953	-0.0041	34.0116	1_2	0.0018	0.166	2_1	0.0005	0.328	2_2	-0.0008	0.202	1_1	-0.001	0.304
rs136580003	14	399818	ARHGAP39	rs41585301	21	63803076	ENSBTAG00000049794_ENSBTAG00000050524	1959	-0.004	34.0116	1_2	0.0013	0.209	2_1	0.0008	0.29	2_2	-0.0009	0.24	1_1	-0.001	0.262
rs136580003	14	399818	ARHGAP39	rs133201030	3	61205979	5S_rRNA(d)	1954	0.004	34.0116	1_1	0.0011	0.219	2_2	0.0009	0.283	1_2	-0.001	0.251	2_1	-0.001	0.247
rs136580003	14	399818	ARHGAP39	rs29016513	23	10688138	CPNE5	1962	0.0041	34.0116	1_1	0.0017	0.175	2_2	0.0005	0.322	1_2	-0.0009	0.295	2_1	-0.0009	0.208
rs136580003	14	399818	ARHGAP39	rs110647333	1	141319127	7SK_ENSBTAG00000048701	1952	-0.0044	34.0116	1_2	0.0022	0.141	2_1	0.0004	0.355	2_2	-0.0009	0.175	1_1	-0.0009	0.329
rs136580003	14	399818	ARHGAP39	rs42896423	1	45848413	SENP7	1947	-0.0047	34.0116	1_2	0.0028	0.103	2_1	0.0003	0.396	1_1	-0.0008	0.368	2_2	-0.0009	0.134
rs136580003	14	399818	ARHGAP39	rs41571566	1	46575158	ENSBTAG00000054676_ENSBTAG00000044510	1949	-0.0051	34.0116	1_2	0.0035	0.0805	2_1	0.0002	0.418	2_2	-0.0007	0.112	1_1	-0.0007	0.39
rs136580003	14	399818	ARHGAP39	rs110455943	1	45929427	SENP7	1948	0.0054	34.0116	1_1	0.004	0.0697	2_2	0.0001	0.428	2_1	-0.0005	0.102	1_2	-0.0007	0.401
rs136580003	14	399818	ARHGAP39	rs41583726	18	9092871	ENSBTAG00000054821_CDH13	2135	-0.0059	33.4686	1_2	0.0018	0.0664	2_1	0.0005	0.465	1_1	-0.0003	0.404	2_2	-0.0034	0.0645
rs136580003	14	399818	ARHGAP39	rs137616669	3	26431161	LOC100847209	2133	-0.0042	33.4686	1_2	0.0016	0.273	2_1	0.0003	0.19	2_2	-0.0003	0.34	1_1	-0.0019	0.197
rs136580003	14	399818	ARHGAP39	rs111009715	22	12291232	SCN11A	2137	-0.004	33.4686	1_2	0.0014	0.266	2_1	0.0005	0.204	2_2	-0.0004	0.325	1_1	-0.0017	0.205
rs136580003	14	399818	ARHGAP39	rs111032848	27	43237251	ENSBTAG00000054528(d)	2143	-0.0042	33.4686	2_1	0.0012	0.176	1_2	0.0009	0.307	2_2	-0.0005	0.354	1_1	-0.0017	0.163
rs136580003	14	399818	ARHGAP39	rs42129438	27	44222417	ZNF385D	2144	-0.004	33.4686	1_2	0.0012	0.264	2_1	0.0007	0.215	2_2	-0.0005	0.315	1_1	-0.0016	0.207
rs136580003	14	399818	ARHGAP39	rs110702961	27	45031727	5S_rRNA_U6	2145	0.004	33.4686	1_1	0.0014	0.249	2_2	0.0006	0.229	2_1	-0.0005	0.3	1_2	-0.0015	0.222
rs136580003	14	399818	ARHGAP39	rs42009572	22	45718010	WNT5A_ENSBTAG00000049764	2138	-0.004	33.4686	1_2	0.0011	0.275	2_1	0.0009	0.211	2_2	-0.0006	0.319	1_1	-0.0014	0.196
rs136580003	14	399818	ARHGAP39	rs109858107	17	45175375	PUS1_ULK1	2134	0.004	33.4686	1_1	0.0012	0.233	2_2	0.0008	0.258	2_1	-0.0007	0.272	1_2	-0.0012	0.237
rs136580003	14	399818	ARHGAP39	rs110218992	21	64841843	EML1	2136	-0.004	33.4686	2_1	0.0012	0.234	1_2	0.0008	0.267	2_2	-0.0009	0.296	1_1	-0.0011	0.203
rs136580003	14	399818	ARHGAP39	rs133908674	23	8631426	ENSBTAG00000050760_ILRUN	2140	0.004	33.4686	2_2	0.0011	0.264	1_1	0.0009	0.242	1_2	-0.001	0.228	2_1	-0.001	0.266
rs136580003	14	399818	ARHGAP39	rs41642898	23	8567435	PACSIN1	2139	0.0039	33.4686	2_2	0.0011	0.265	1_1	0.0009	0.241	1_2	-0.001	0.23	2_1	-0.001	0.264
rs136580003	14	399818	ARHGAP39	rs134273511	23	13158513	KCNK5_KCNK17	2141	-0.0042	33.4686	1_2	0.0017	0.171	2_1	0.0006	0.327	1_1	-0.0009	0.299	2_2	-0.001	0.203
rs136580003	14	399818	ARHGAP39	rs132994540	25	32328935	5_8S_rRNA(u)	2142	-0.0045	33.4686	1_2	0.0024	0.126	2_1	0.0004	0.372	1_1	-0.0008	0.345	2_2	-0.0009	0.158
rs136580003	14	399818	ARHGAP39	rs110533383	1	46078837	CEP97	2132	-0.0053	33.4686	1_2	0.0039	0.0709	2_1	0.0001	0.427	2_2	-0.0005	0.103	1_1	-0.0007	0.4
rs136580003	14	399818	ARHGAP39	rs110269475	1	44050867	COL8A1	2131	-0.0054	33.4686	1_2	0.004	0.0682	2_1	0.0001	0.43	2_2	-0.0006	0.0992	1_1	-0.0007	0.402
rs136580003	14	399818	ARHGAP39	rs136201096	2	38858032	ACVR1C_CYTIP	2337	0.0062	32.93	2_2	0.0013	0.0543	1_1	0.0007	0.405	2_1	-0.0002	0.475	1_2	-0.0039	0.065
rs136580003	14	399818	ARHGAP39	rs41588325	11	5791339	NPAS2	2340	-0.0092	32.93	1_2	0.0068	0.0194	2_1	0.0001	0.5	1_1	-0.0003	0.451	2_2	-0.002	0.0293
rs136580003	14	399818	ARHGAP39	rs109673286	17	33809775	ENSBTAG00000052376(u)	2343	-0.0042	32.93	1_2	0.001	0.302	2_1	0.001	0.178	2_2	-0.0005	0.352	1_1	-0.0017	0.168
rs136580003	14	399818	ARHGAP39	rs42151263	28	44574766	OR6D17_ZNF22	2353	-0.0041	32.93	1_2	0.0011	0.291	2_1	0.0009	0.187	2_2	-0.0005	0.342	1_1	-0.0017	0.179
rs136580003	14	399818	ARHGAP39	rs132676004	20	23046160	ANKRD55	2344	0.0042	32.93	2_2	0.0012	0.165	1_1	0.0008	0.319	2_1	-0.0006	0.365	1_2	-0.0017	0.151
rs136580003	14	399818	ARHGAP39	rs43014938	28	41096435	ENSBTAG00000052026_WAPL	2352	0.0045	32.93	1_1	0.0018	0.119	2_2	0.0005	0.396	1_2	-0.0006	0.352	2_1	-0.0016	0.133
rs136580003	14	399818	ARHGAP39	rs109481349	20	27434646	ISL1(u)	2346	0.0043	32.93	2_2	0.0016	0.159	1_1	0.0006	0.333	2_1	-0.0006	0.371	1_2	-0.0015	0.137
rs136580003	14	399818	ARHGAP39	rs43697015	12	46710859	ENSBTAG00000054990_ENSBTAG00000053316	2341	-0.0047	32.93	1_2	0.0021	0.106	2_1	0.0005	0.406	1_1	-0.0006	0.365	2_2	-0.0015	0.124
rs136580003	14	399818	ARHGAP39	rs135333478	20	27147364	blank	2345	-0.0042	32.93	2_1	0.0013	0.179	1_2	0.0007	0.312	2_2	-0.0007	0.351	1_1	-0.0015	0.158
rs136580003	14	399818	ARHGAP39	rs134477270	29	2816266	ENSBTAG00000049527(d)	2354	0.0053	32.93	1_1	0.0031	0.074	2_2	0.0003	0.437	1_2	-0.0005	0.396	2_1	-0.0014	0.0931
rs136580003	14	399818	ARHGAP39	rs3423483543	21	36128211	ENSBTAG00000054263	2348	-0.004	32.93	1_2	0.0019	0.207	2_1	0.0003	0.267	2_2	-0.0004	0.263	1_1	-0.0014	0.263
rs136580003	14	399818	ARHGAP39	rs43731733	27	34036708	TACC1_PLEKHA2	2351	0.0039	32.93	1_1	0.001	0.253	2_2	0.0009	0.24	2_1	-0.0008	0.29	1_2	-0.0012	0.217
rs136580003	14	399818	ARHGAP39	rs42956873	6	52776675	ENSBTAG00000050660(u)	2338	-0.0039	32.93	1_2	0.0014	0.21	2_1	0.0006	0.281	2_2	-0.0007	0.248	1_1	-0.0011	0.261
rs136580003	14	399818	ARHGAP39	rs133898252	23	6038558	TINAG	2350	0.0039	32.93	2_2	0.0011	0.265	1_1	0.0009	0.241	1_2	-0.001	0.229	2_1	-0.001	0.265
rs136580003	14	399818	ARHGAP39	rs41612098	13	82861436	CBLN4(u)	2342	-0.004	32.93	1_2	0.0018	0.174	2_1	0.0005	0.319	2_2	-0.0007	0.211	1_1	-0.001	0.297
rs136580003	14	399818	ARHGAP39	rs133773885	21	62302380	U1(d)	2349	0.004	32.93	1_1	0.001	0.236	2_2	0.001	0.266	2_1	-0.001	0.264	1_2	-0.001	0.234
rs136580003	14	399818	ARHGAP39	rs136985128	21	12423851	MCTP2(u)	2347	-0.004	32.93	1_2	0.001	0.23	2_1	0.0009	0.273	1_1	-0.001	0.24	2_2	-0.001	0.257
rs136580003	14	399818	ARHGAP39	rs110847299	1	29386594	GBE1	2335	-0.0041	32.93	1_2	0.0017	0.168	2_1	0.0005	0.328	2_2	-0.0008	0.202	1_1	-0.001	0.302
rs136580003	14	399818	ARHGAP39	rs135811452	1	139850233	IGSF5	2336	0.0046	32.93	1_1	0.003	0.102	2_2	0.0002	0.393	2_1	-0.0006	0.137	1_2	-0.0008	0.369
rs136580003	14	399818	ARHGAP39	rs135068865	9	24583802	ENSBTAG00000052109_CENPW	2339	0.0052	32.93	1_1	0.0037	0.0808	2_2	0.0001	0.415	2_1	-0.0006	0.115	1_2	-0.0007	0.389
rs136580003	14	399818	ARHGAP39	rs41615143	2	44981402	RBM43(d)	2568	0.0057	32.3957	2_2	0.0014	0.0647	1_1	0.0007	0.399	2_1	-0.0003	0.465	1_2	-0.0034	0.0711
rs136580003	14	399818	ARHGAP39	rs110757428	3	23975521	7SK_WARS2	2569	0.0044	32.3957	1_1	0.0011	0.335	2_2	0.0007	0.132	2_1	-0.0004	0.397	1_2	-0.0022	0.136
rs136580003	14	399818	ARHGAP39	rs42903975	2	16476210	ENSBTAG00000050289_CWC22	2567	-0.0045	32.3957	2_1	0.0013	0.132	1_2	0.0007	0.346	2_2	-0.0005	0.397	1_1	-0.002	0.124
rs136580003	14	399818	ARHGAP39	rs109011775	16	76430773	bta-mir-2284n_DENND1B	2572	-0.0041	32.3957	1_2	0.0011	0.278	2_1	0.0008	0.202	2_2	-0.0005	0.328	1_1	-0.0016	0.192
rs136580003	14	399818	ARHGAP39	rs137409451	16	76451923	LOC112441872	2573	-0.004	32.3957	1_2	0.0011	0.278	2_1	0.0008	0.203	2_2	-0.0005	0.327	1_1	-0.0016	0.193
rs136580003	14	399818	ARHGAP39	rs3423489486	21	68732082	KIF26A_ENSBTAG00000049404	2577	-0.0052	32.3957	1_2	0.0027	0.0823	2_1	0.0004	0.43	1_1	-0.0006	0.388	2_2	-0.0015	0.1
rs136580003	14	399818	ARHGAP39	rs3423440823	17	61034253	SDS	2574	-0.0041	32.3957	2_1	0.0013	0.184	1_2	0.0007	0.309	2_2	-0.0007	0.346	1_1	-0.0014	0.162
rs136580003	14	399818	ARHGAP39	rs110809586	4	103443905	TBXAS1	2570	0.0039	32.3957	1_1	0.0016	0.207	2_2	0.0005	0.277	2_1	-0.0006	0.253	1_2	-0.0012	0.264
rs136580003	14	399818	ARHGAP39	rs109702855	13	33119916	NSUN6_EPC1	2571	0.004	32.3957	1_1	0.0017	0.192	2_2	0.0005	0.294	2_1	-0.0006	0.235	1_2	-0.0012	0.278
rs136580003	14	399818	ARHGAP39	rs109583706	23	8965980	ANKS1A	2579	-0.004	32.3957	2_1	0.001	0.289	1_2	0.001	0.22	1_1	-0.0009	0.25	2_2	-0.0012	0.242
rs136580003	14	399818	ARHGAP39	rs109775851	23	9134219	TCP11	2580	0.004	32.3957	1_1	0.0013	0.186	2_2	0.0007	0.32	1_2	-0.0008	0.284	2_1	-0.0011	0.209
rs136580003	14	399818	ARHGAP39	rs41637033	20	68371234	U6_ENSBTAG00000050512	2575	0.004	32.3957	1_1	0.002	0.178	2_2	0.0003	0.306	2_1	-0.0006	0.224	1_2	-0.0011	0.292
rs136580003	14	399818	ARHGAP39	rs110785638	23	5278710	HCRTR2_FAM83B	2578	0.0039	32.3957	1_1	0.0016	0.197	2_2	0.0005	0.292	2_1	-0.0007	0.238	1_2	-0.0011	0.273
rs136580003	14	399818	ARHGAP39	rs134767704	23	20344426	ADGRF1	2581	-0.0043	32.3957	1_2	0.0024	0.137	2_1	0.0003	0.353	2_2	-0.0006	0.177	1_1	-0.001	0.333
rs136580003	14	399818	ARHGAP39	rs109241219	20	68432538	U6_ENSBTAG00000050512	2576	-0.0042	32.3957	1_2	0.0027	0.134	2_1	0.0002	0.35	2_2	-0.0004	0.179	1_1	-0.001	0.337
rs136580003	14	399818	ARHGAP39	rs136109290	1	30018380	blank	2563	0.0043	32.3957	1_1	0.0021	0.131	2_2	0.0004	0.37	1_2	-0.0008	0.339	2_1	-0.001	0.16
rs136580003	14	399818	ARHGAP39	rs3423520852	27	44457097	ZNF385D_5S_rRNA	2582	-0.0049	32.3957	1_2	0.0038	0.0848	2_1	0	0.404	2_2	-0.0002	0.126	1_1	-0.0008	0.385
rs136580003	14	399818	ARHGAP39	rs110014344	1	136433033	ENSBTAG00000049758_ENSBTAG00000049044	2566	-0.0051	32.3957	1_2	0.0034	0.0783	2_1	0.0002	0.422	1_1	-0.0007	0.392	2_2	-0.0008	0.108
rs136580003	14	399818	ARHGAP39	rs135691381	1	35686183	POU1F1_HTR1F	2564	0.005	32.3957	1_1	0.0035	0.0797	2_2	0.0002	0.419	2_1	-0.0007	0.111	1_2	-0.0007	0.391
rs136580003	14	399818	ARHGAP39	rs109627641	1	46035686	ZBTB11	2565	0.0053	32.3957	1_1	0.0039	0.0709	2_2	0.0001	0.427	2_1	-0.0005	0.103	1_2	-0.0007	0.399
rs109146371	14	465742	PPP1R16A	rs42766480	6	87156735	GC_NPFFR2	4	0.0062	67.3894	1_1	0.0045	0.119	2_1	0.0006	0.36	2_2	-0.0007	0.361	1_2	-0.003	0.159
rs109146371	14	465742	PPP1R16A	rs109210391	29	44322319	KLC2	10	-0.0132	62.1495	2_1	0.0023	0.0356	1_2	0.0006	0.263	2_2	-0.0001	0.686	1_1	-0.0101	0.0159
rs109146371	14	465742	PPP1R16A	rs43304498	2	41451308	KCNJ3_GALNT13	25	-0.0088	59.9679	1_2	0.0012	0.24	2_1	0.0004	0.0836	2_2	-0.0001	0.638	1_1	-0.0071	0.0389
rs109146371	14	465742	PPP1R16A	rs109208465	5	5756462	PHLDA1_U6	29	-0.0059	59.2492	1_2	0.0027	0.154	2_2	0.0001	0.43	2_1	-0.0001	0.291	1_1	-0.0034	0.125
rs109146371	14	465742	PPP1R16A	rs41615143	2	44981402	RBM43(d)	33	0.0083	58.5348	1_1	0.0012	0.237	2_2	0.0006	0.0939	2_1	-0.0001	0.628	1_2	-0.0064	0.0419
rs109146371	14	465742	PPP1R16A	rs41596003	6	43758146	PPARGC1A	34	-0.0061	58.5348	1_2	0.002	0.18	2_1	0.0002	0.233	2_2	-0.0001	0.488	1_1	-0.0037	0.0984
rs109146371	14	465742	PPP1R16A	rs110352004	6	87213962	GC_NPFFR2	35	-0.0058	58.5348	1_2	0.0034	0.141	2_2	0.0003	0.405	2_1	-0.0005	0.317	1_1	-0.0031	0.138
rs109146371	14	465742	PPP1R16A	rs109961025	2	54049623	KYNU_5S_rRNA	45	0.0095	57.1187	1_1	0.001	0.248	2_2	0.0005	0.0646	2_1	-0.0001	0.657	1_2	-0.0079	0.0306
rs109146371	14	465742	PPP1R16A	rs109901151	6	86762457	SLC4A4	71	-0.0056	55.0268	1_2	0.0033	0.14	2_2	0.0003	0.403	2_1	-0.0005	0.319	1_1	-0.003	0.139
rs109146371	14	465742	PPP1R16A	rs41655377	6	89309329	EREG	72	0.0056	55.0268	1_1	0.0032	0.126	2_1	0	0.356	2_2	-0.0001	0.366	1_2	-0.0025	0.153
rs109146371	14	465742	PPP1R16A	rs137444512	5	1183045	LGR5	100	0.0056	53.6535	1_1	0.0019	0.157	2_2	0.0008	0.31	2_1	-0.0006	0.411	1_2	-0.0024	0.121
rs109146371	14	465742	PPP1R16A	rs137302420	6	86751807	SLC4A4	114	0.0056	52.9732	1_1	0.0033	0.14	2_1	0.0003	0.402	2_2	-0.0005	0.319	1_2	-0.003	0.139
rs109146371	14	465742	PPP1R16A	rs109512265	6	86753255	SLC4A4	115	-0.0056	52.9732	1_2	0.0033	0.14	2_2	0.0003	0.402	2_1	-0.0005	0.319	1_1	-0.003	0.139
rs109146371	14	465742	PPP1R16A	rs110953922	6	86755896	SLC4A4	116	-0.0056	52.9732	1_2	0.0033	0.14	2_2	0.0003	0.402	2_1	-0.0005	0.319	1_1	-0.003	0.139
rs109146371	14	465742	PPP1R16A	rs42968516	2	43076981	RPRM_ENSBTAG00000012816	128	0.0066	52.2973	1_1	0.0016	0.213	2_2	0.0001	0.147	2_1	-0.0001	0.574	1_2	-0.0049	0.0653
rs109146371	14	465742	PPP1R16A	rs137147462	6	87153414	GC_NPFFR2	129	-0.0055	52.2973	1_2	0.0041	0.134	2_2	0.0007	0.405	2_1	-0.0012	0.316	1_1	-0.0033	0.145
rs109146371	14	465742	PPP1R16A	rs132964769	6	91397116	SHROOM3	130	-0.0055	52.2973	1_2	0.0035	0.125	2_2	0.0003	0.36	2_1	-0.0003	0.361	1_1	-0.0026	0.154
rs109146371	14	465742	PPP1R16A	rs109684145	6	87842382	ADAMTS3_SNORD42	144	0.0058	51.6256	1_1	0.0022	0.18	2_1	0	0.493	2_2	-0.0001	0.228	1_2	-0.0037	0.0986
rs109146371	14	465742	PPP1R16A	rs43240574	1	65763047	STXBP5L	143	-0.0055	51.6256	1_2	0.0022	0.156	2_1	0.0003	0.299	2_2	-0.0002	0.423	1_1	-0.0028	0.122
rs109146371	14	465742	PPP1R16A	rs110436636	11	103243510	LOC100848610	146	0.0054	51.6256	1_1	0.0029	0.117	2_2	0.0002	0.403	2_1	-0.0003	0.319	1_2	-0.002	0.162
rs109146371	14	465742	PPP1R16A	rs109685843	6	89408744	AREG_BTC	145	0.0057	51.6256	1_1	0.0041	0.0937	2_1	0.0002	0.273	2_2	-0.0002	0.448	1_2	-0.0019	0.185
rs109146371	14	465742	PPP1R16A	rs109730277	2	57282894	LRP1B_ENSBTAG00000052556	158	0.0054	50.9582	1_1	0.0026	0.119	2_2	0.0004	0.404	2_1	-0.0005	0.318	1_2	-0.0019	0.159
rs109146371	14	465742	PPP1R16A	rs110766805	17	37433291	FSTL5_ENSBTAG00000016059	172	0.0073	50.2951	2_2	0.0014	0.113	1_1	0.0009	0.233	2_1	-0.0003	0.609	1_2	-0.0047	0.0452
rs109146371	14	465742	PPP1R16A	rs110434046	6	87184768	GC_NPFFR2	168	-0.0055	50.2951	1_2	0.0032	0.162	2_2	0.0004	0.472	2_1	-0.0011	0.25	1_1	-0.0039	0.116
rs109146371	14	465742	PPP1R16A	rs132683413	6	91364098	SHROOM3	170	-0.0054	50.2951	1_2	0.0031	0.151	2_2	0.0004	0.436	2_1	-0.0007	0.286	1_1	-0.0034	0.127
rs109146371	14	465742	PPP1R16A	rs41591081	6	90103125	PARM1_RCHY1	169	-0.0053	50.2951	1_2	0.0031	0.122	2_2	0	0.343	2_1	0	0.378	1_1	-0.0023	0.156
rs109146371	14	465742	PPP1R16A	rs110180463	11	103257948	PAEP	171	0.0054	50.2951	1_1	0.0029	0.117	2_2	0.0002	0.403	2_1	-0.0003	0.319	1_2	-0.002	0.162
rs109146371	14	465742	PPP1R16A	rs134668938	2	44170046	CACNB4	188	0.0063	49.6363	1_1	0.0017	0.208	2_1	0	0.563	2_2	-0.0001	0.158	1_2	-0.0048	0.0708
rs109146371	14	465742	PPP1R16A	rs41633081	1	66133173	HCLS1	187	-0.0058	49.6363	1_2	0.0018	0.191	2_1	0.0002	0.207	2_2	-0.0001	0.515	1_1	-0.0037	0.0871
rs109146371	14	465742	PPP1R16A	rs109034709	6	87316810	NPFFR2	201	-0.0055	48.9817	1_2	0.0032	0.163	2_2	0.0004	0.472	2_1	-0.0011	0.249	1_1	-0.0038	0.116
rs109146371	14	465742	PPP1R16A	rs108978762	6	84916418	LOC781553	220	-0.0067	48.3314	1_2	0.0012	0.223	2_1	0.0003	0.127	2_2	-0.0001	0.594	1_1	-0.0051	0.0557
rs109146371	14	465742	PPP1R16A	rs42188448	6	87787762	ADAMTS3_SNORD42	221	-0.0054	48.3314	1_2	0.0031	0.106	2_1	0.0001	0.43	2_2	-0.0003	0.292	1_1	-0.0018	0.173
rs109146371	14	465742	PPP1R16A	rs136418979	6	49876169	U6_PCDH7	252	-0.009	47.6854	2_1	0.0019	0.0666	1_2	0.0007	0.252	2_2	-0.0002	0.655	1_1	-0.0062	0.0269
rs109146371	14	465742	PPP1R16A	rs110693558	2	47237065	KIF5C	251	-0.0052	47.6854	1_2	0.0023	0.154	2_1	0.0002	0.303	2_2	-0.0002	0.419	1_1	-0.0026	0.124
rs109146371	14	465742	PPP1R16A	rs136201096	2	38858032	ACVR1C_CYTIP	271	0.0079	47.0437	1_1	0.001	0.242	2_2	0.0008	0.083	2_1	-0.0001	0.638	1_2	-0.0061	0.0363
rs109146371	14	465742	PPP1R16A	rs110975723	17	28334332	ENSBTAG00000049817_C17H4orf33	273	-0.0057	47.0437	1_2	0.0019	0.192	2_2	0.0001	0.527	2_1	-0.0003	0.194	1_1	-0.0041	0.086
rs109146371	14	465742	PPP1R16A	rs135881591	2	46666827	LYPD6	272	-0.0053	47.0437	1_2	0.0022	0.169	2_1	0	0.26	2_2	0	0.462	1_1	-0.0032	0.11
rs109146371	14	465742	PPP1R16A	rs267239376	2	58321957	ENSBTAG00000017629	287	0.0083	46.4063	2_2	0.0011	0.0738	1_1	0.0008	0.247	2_1	-0.0001	0.648	1_2	-0.0063	0.0318
rs109146371	14	465742	PPP1R16A	rs110086545	6	43664842	PPARGC1A	288	0.0067	46.4063	1_1	0.001	0.226	2_2	0.001	0.128	2_1	-0.0002	0.593	1_2	-0.0045	0.0524
rs109146371	14	465742	PPP1R16A	rs109625649	11	103259232	PAEP	289	0.0052	46.4063	1_1	0.0028	0.112	2_2	0.0002	0.416	2_1	-0.0004	0.305	1_2	-0.0018	0.166
rs109146371	14	465742	PPP1R16A	rs41570661	2	57114630	LRP1B(d)	286	-0.0052	46.4063	1_2	0.0024	0.118	2_1	0.0004	0.408	2_2	-0.0006	0.314	1_1	-0.0018	0.16
rs109146371	14	465742	PPP1R16A	rs41628437	2	42853509	RPRM_ENSBTAG00000012816	314	0.0058	45.7732	1_1	0.0015	0.203	2_2	0.0003	0.18	2_1	-0.0001	0.542	1_2	-0.0038	0.0756
rs109146371	14	465742	PPP1R16A	rs110641366	11	103259143	PAEP	315	-0.0052	45.7732	1_2	0.0028	0.112	2_1	0.0002	0.416	2_2	-0.0004	0.305	1_1	-0.0018	0.166
rs109146371	14	465742	PPP1R16A	rs135147060	6	58716078	SMIM14	344	-0.0058	45.1443	1_2	0.0014	0.205	2_1	0.0005	0.177	2_2	-0.0002	0.545	1_1	-0.0038	0.0734
rs109146371	14	465742	PPP1R16A	rs133267472	5	1967617	TRHDE	342	-0.0052	45.1443	1_2	0.0014	0.172	2_1	0.001	0.28	2_2	-0.0006	0.441	1_1	-0.0022	0.107
rs109146371	14	465742	PPP1R16A	rs109706757	5	4507251	KCNC2	343	0.0052	45.1443	1_1	0.0028	0.116	2_2	0.0001	0.401	2_1	-0.0002	0.32	1_2	-0.002	0.162
rs109146371	14	465742	PPP1R16A	rs109682027	6	94633950	ANTXR2	345	0.0056	45.1443	1_1	0.0036	0.0801	2_2	0.0002	0.5	2_1	-0.0004	0.221	1_2	-0.0014	0.199
rs109146371	14	465742	PPP1R16A	rs109318971	6	89111606	MTHFD2L	382	0.005	44.5197	1_1	0.0028	0.144	2_1	0.0002	0.407	2_2	-0.0003	0.315	1_2	-0.0027	0.134
rs109146371	14	465742	PPP1R16A	rs41624599	2	57033211	LRP1B(d)	421	0.0053	43.8995	1_1	0.0016	0.187	2_2	0.0004	0.222	2_1	-0.0002	0.5	1_2	-0.0032	0.091
rs109146371	14	465742	PPP1R16A	rs42606217	6	89732280	BTC_PARM1	423	-0.0053	43.8995	1_2	0.0042	0.0871	2_2	0.0005	0.26	2_1	-0.0003	0.462	1_1	-0.0018	0.191
rs109146371	14	465742	PPP1R16A	rs43312105	2	57210187	LRP1B(d)	422	-0.0051	43.8995	1_2	0.0024	0.119	2_1	0.0004	0.407	2_2	-0.0005	0.315	1_1	-0.0017	0.16
rs109146371	14	465742	PPP1R16A	rs43243149	1	62305513	bta-mir-2285de(u)	420	0.0051	43.8995	1_1	0.0028	0.107	2_2	0.0002	0.431	2_1	-0.0004	0.291	1_2	-0.0017	0.171
rs109146371	14	465742	PPP1R16A	rs111029489	11	103297892	LCN9_KCNT1	424	0.0051	43.8995	1_1	0.0024	0.109	2_2	0.0005	0.435	2_1	-0.0007	0.287	1_2	-0.0016	0.17
rs109146371	14	465742	PPP1R16A	rs135007365	17	3296153	DCHS2	425	-0.0059	43.8995	1_2	0.0034	0.0647	2_1	0.0004	0.553	1_1	-0.001	0.214	2_2	-0.0012	0.169
rs109146371	14	465742	PPP1R16A	rs41640750	2	36960974	BAZ2B	467	-0.0073	43.2835	1_2	0.001	0.239	2_1	0.0006	0.0899	2_2	-0.0001	0.632	1_1	-0.0056	0.0392
rs109146371	14	465742	PPP1R16A	rs43233287	1	64391625	PLA1A	466	0.006	43.2835	1_1	0.0014	0.215	2_2	0.0001	0.146	2_1	0	0.576	1_2	-0.0045	0.0637
rs109146371	14	465742	PPP1R16A	rs135660402	7	92077521	7SK_ENSBTAG00000048629	468	0.006	43.2835	1_1	0.0011	0.215	2_2	0.001	0.159	2_1	-0.0003	0.563	1_2	-0.0037	0.0633
rs109146371	14	465742	PPP1R16A	rs29027574	1	34360152	CADM2_bta-mir-2285cm	465	-0.005	43.2835	1_2	0.0026	0.149	2_2	0.0001	0.418	2_1	-0.0003	0.303	1_1	-0.0028	0.129
rs109146371	14	465742	PPP1R16A	rs136988751	8	95359127	FKTN	511	0.0063	42.6718	2_2	0.0016	0.134	1_1	0.0008	0.228	2_1	-0.0004	0.587	1_2	-0.0036	0.051
rs109146371	14	465742	PPP1R16A	rs110405355	17	36073473	TRPC3_FSTL5	512	-0.0054	42.6718	1_2	0.0014	0.193	2_1	0.0005	0.211	2_2	-0.0002	0.51	1_1	-0.0032	0.0859
rs109146371	14	465742	PPP1R16A	rs110927481	2	125533143	PPP1R8	510	-0.005	42.6718	1_2	0.0033	0.14	2_2	0.0005	0.408	2_1	-0.0008	0.313	1_1	-0.0029	0.138
rs109146371	14	465742	PPP1R16A	rs41655233	7	61681361	LOC112447558	546	0.0099	42.0644	2_2	0.0014	0.0436	1_1	0.0006	0.259	2_1	-0.0001	0.678	1_2	-0.0078	0.0192
rs109146371	14	465742	PPP1R16A	rs41632459	2	135468710	PADI1_5S_rRNA	544	0.0052	42.0644	1_1	0.0023	0.178	2_1	0.0003	0.501	2_2	-0.0008	0.22	1_2	-0.004	0.101
rs109146371	14	465742	PPP1R16A	rs110694875	6	87405290	NPFFR2_ADAMTS3	545	0.0049	42.0644	1_1	0.0032	0.135	2_1	0.0005	0.394	2_2	-0.0007	0.328	1_2	-0.0028	0.143
rs109146371	14	465742	PPP1R16A	rs109197644	2	128627263	GRHL3_U6	543	-0.0049	42.0644	1_2	0.0021	0.151	2_1	0.0002	0.315	2_2	-0.0002	0.406	1_1	-0.0024	0.128
rs109146371	14	465742	PPP1R16A	rs41636557	17	23043010	ENSBTAG00000033967(u)	587	-0.005	41.4612	1_2	0.0021	0.168	2_2	0.0001	0.463	2_1	-0.0002	0.258	1_1	-0.0032	0.111
rs109146371	14	465742	PPP1R16A	rs42620173	5	178594	ENSBTAG00000027770(u)	586	0.0049	41.4612	1_1	0.0019	0.159	2_2	0.0003	0.294	2_1	-0.0002	0.428	1_2	-0.0026	0.12
rs109146371	14	465742	PPP1R16A	rs110646641	2	47186650	LYPD6B	584	-0.0048	41.4612	1_2	0.0027	0.137	2_2	0	0.381	2_1	-0.0001	0.34	1_1	-0.0024	0.142
rs109146371	14	465742	PPP1R16A	rs134693220	17	60958626	ENSBTAG00000051737	588	-0.005	41.4612	1_2	0.0013	0.177	2_1	0.001	0.265	2_2	-0.0006	0.457	1_1	-0.0022	0.101
rs109146371	14	465742	PPP1R16A	rs110308315	2	57013893	LRP1B(d)	585	0.0049	41.4612	1_1	0.0019	0.123	2_2	0.0007	0.405	2_1	-0.0008	0.316	1_2	-0.0015	0.155
rs109146371	14	465742	PPP1R16A	rs110761187	6	43810052	PPARGC1A	649	-0.0059	40.8624	2_1	0.001	0.151	1_2	0.001	0.218	2_2	-0.0003	0.57	1_1	-0.0036	0.0603
rs109146371	14	465742	PPP1R16A	rs43235106	1	64527662	CFAP91	647	-0.0049	40.8624	1_2	0.0016	0.165	2_1	0.0006	0.287	2_2	-0.0004	0.434	1_1	-0.0023	0.114
rs109146371	14	465742	PPP1R16A	rs3423180008	5	58714	ENSBTAG00000027770(u)	648	-0.0048	40.8624	1_2	0.0021	0.14	2_1	0.0004	0.348	2_2	-0.0003	0.374	1_1	-0.0021	0.139
rs109146371	14	465742	PPP1R16A	rs109816251	11	103230152	ENSBTAG00000000893_ENSBTAG00000048091	650	0.0049	40.8624	1_1	0.0027	0.109	2_2	0.0002	0.426	2_1	-0.0004	0.295	1_2	-0.0016	0.17
rs109146371	14	465742	PPP1R16A	rs110469089	1	62269764	bta-mir-2285de(u)	646	-0.005	40.8624	1_2	0.0028	0.0952	2_1	0.0003	0.464	2_2	-0.0005	0.257	1_1	-0.0015	0.183
rs109146371	14	465742	PPP1R16A	rs133763052	11	103280350	GLT6D1_LCN9	651	-0.0051	40.8624	1_2	0.0029	0.0882	2_1	0.0003	0.486	2_2	-0.0007	0.235	1_1	-0.0013	0.19
rs109146371	14	465742	PPP1R16A	rs136009799	2	38361399	UPP2_U6	724	0.005	40.2679	1_1	0.0019	0.176	2_1	0	0.478	2_2	0	0.243	1_2	-0.0031	0.103
rs109146371	14	465742	PPP1R16A	rs43235984	1	64627775	NR1I2	723	0.0049	40.2679	1_1	0.0017	0.166	2_2	0.0005	0.281	2_1	-0.0003	0.44	1_2	-0.0024	0.112
rs109146371	14	465742	PPP1R16A	rs43430442	5	8473627	ENSBTAG00000054750	794	0.0053	39.6776	1_1	0.0015	0.199	2_2	0	0.185	2_1	0	0.536	1_2	-0.0038	0.0797
rs109146371	14	465742	PPP1R16A	rs41831723	17	4021093	TMEM131L	866	0.0057	39.0917	1_1	0.0021	0.0659	2_2	0.0006	0.565	1_2	-0.0007	0.213	2_1	-0.0022	0.156
rs109146371	14	465742	PPP1R16A	rs110885484	5	5193679	LOC104972322	865	0.0052	39.0917	1_1	0.0035	0.0851	2_2	0	0.481	2_1	-0.0001	0.24	1_2	-0.0016	0.194
rs109146371	14	465742	PPP1R16A	rs132770642	2	57312184	ENSBTAG00000052556(u)	864	0.0049	39.0917	1_1	0.0028	0.1	2_2	0.0002	0.448	2_1	-0.0003	0.274	1_2	-0.0015	0.178
rs109146371	14	465742	PPP1R16A	rs42608963	6	53912813	blank	945	0.0051	38.51	1_1	0.0017	0.192	2_1	0.0001	0.522	2_2	-0.0002	0.199	1_2	-0.0037	0.0865
rs109146371	14	465742	PPP1R16A	rs109393181	7	92108118	7SK_ENSBTAG00000048629	946	-0.0055	38.51	1_2	0.001	0.212	2_1	0.0009	0.167	2_2	-0.0003	0.555	1_1	-0.0033	0.0661
rs109146371	14	465742	PPP1R16A	rs3423136288	2	47623579	EPC2_MBD5	942	0.0047	38.51	1_1	0.0023	0.156	2_1	0.0001	0.435	2_2	-0.0003	0.287	1_2	-0.0028	0.122
rs109146371	14	465742	PPP1R16A	rs43235951	1	64645261	GSK3B	941	-0.0047	38.51	1_2	0.0025	0.122	2_1	0.0001	0.39	2_2	-0.0002	0.331	1_1	-0.0019	0.157
rs109146371	14	465742	PPP1R16A	rs137144989	2	49259529	ENSBTAG00000012376(u)	943	0.0052	38.51	1_1	0.0032	0.0756	2_2	0.0002	0.517	2_1	-0.0006	0.205	1_2	-0.0012	0.203
rs109146371	14	465742	PPP1R16A	rs41582943	2	50124025	U6_ENSBTAG00000054108	944	-0.0055	38.51	1_2	0.0041	0.0622	2_1	0.0001	0.545	2_2	-0.0002	0.176	1_1	-0.0011	0.216
rs109146371	14	465742	PPP1R16A	rs42418310	17	8117645	IQCM	947	-0.0058	38.51	1_2	0.0042	0.0563	2_1	0.0001	0.564	2_2	-0.0005	0.157	1_1	-0.001	0.223
rs109146371	14	465742	PPP1R16A	rs110435940	2	54100579	KYNU_5S_rRNA	1052	-0.0058	37.9327	1_2	0.0012	0.221	2_1	0.0001	0.132	2_2	0	0.589	1_1	-0.0045	0.0577
rs109146371	14	465742	PPP1R16A	rs109283847	16	45093191	SLC45A1_ENSBTAG00000053468	1054	0.0053	37.9327	1_1	0.0015	0.199	2_1	0.0001	0.54	2_2	-0.0002	0.181	1_2	-0.004	0.0794
rs109146371	14	465742	PPP1R16A	rs110906246	17	24349356	PABPC4L(d)	1056	0.0047	37.9327	1_1	0.003	0.111	2_1	0.0002	0.315	2_2	-0.0001	0.407	1_2	-0.002	0.167
rs109146371	14	465742	PPP1R16A	rs43095916	17	3509688	DCHS2_SFRP2	1055	-0.0057	37.9327	1_2	0.0032	0.0575	2_1	0.0003	0.573	1_1	-0.0008	0.221	2_2	-0.0013	0.149
rs109146371	14	465742	PPP1R16A	rs133354137	6	48692898	5S_rRNA_SNORA70	1053	-0.0053	37.9327	1_2	0.0039	0.0708	2_1	0	0.52	2_2	-0.0001	0.201	1_1	-0.0013	0.208
rs109146371	14	465742	PPP1R16A	rs41870500	6	88367742	ANKRD17_ALB	1148	0.0064	37.3596	1_1	0.0011	0.233	2_1	0	0.622	2_2	-0.0001	0.0996	1_2	-0.0055	0.0456
rs109146371	14	465742	PPP1R16A	rs41929408	20	6787304	GFM2	1152	0.006	37.3596	2_2	0.0012	0.125	1_1	0.0008	0.229	2_1	-0.0003	0.596	1_2	-0.0037	0.0492
rs109146371	14	465742	PPP1R16A	rs29023972	6	44545423	LOC112447152	1147	-0.005	37.3596	1_2	0.0015	0.192	2_1	0.0001	0.204	2_2	0	0.517	1_1	-0.0034	0.0867
rs109146371	14	465742	PPP1R16A	rs109649065	2	38442344	LOC101907729	1144	0.0048	37.3596	1_1	0.0018	0.18	2_2	0	0.234	2_1	0	0.488	1_2	-0.0031	0.0985
rs109146371	14	465742	PPP1R16A	rs42345861	8	93946371	TOPORSL_OR13F1	1149	0.0054	37.3596	2_2	0.0014	0.17	1_1	0.0008	0.215	2_1	-0.0004	0.551	1_2	-0.0027	0.0638
rs109146371	14	465742	PPP1R16A	rs41931683	20	6700884	FAM169A	1151	0.0047	37.3596	1_1	0.0015	0.164	2_2	0.0005	0.291	2_1	-0.0004	0.431	1_2	-0.0022	0.115
rs109146371	14	465742	PPP1R16A	rs42254119	5	1325691	TMEM19	1146	0.0047	37.3596	1_1	0.0014	0.169	2_2	0.0007	0.28	2_1	-0.0004	0.441	1_2	-0.0022	0.109
rs109146371	14	465742	PPP1R16A	rs109272810	17	24323323	PABPC4L(d)	1150	-0.0047	37.3596	1_2	0.003	0.111	2_2	0.0002	0.314	2_1	-0.0001	0.407	1_1	-0.002	0.168
rs109146371	14	465742	PPP1R16A	rs3423093376	3	118060516	TWIST2	1145	0.0046	37.3596	1_1	0.0026	0.119	2_2	0	0.391	2_1	0	0.33	1_2	-0.002	0.159
rs109146371	14	465742	PPP1R16A	rs137121861	24	61218781	PHLPP1	1264	0.009	36.7909	2_2	0.0016	0.0467	1_1	0.0005	0.259	2_1	-0.0001	0.675	1_2	-0.0068	0.0197
rs109146371	14	465742	PPP1R16A	rs42509675	2	53826711	KYNU	1257	0.0057	36.7909	1_1	0.0014	0.218	2_1	0.0001	0.59	2_2	-0.0004	0.131	1_2	-0.0048	0.06
rs109146371	14	465742	PPP1R16A	rs133362619	16	51796918	FBLIM1	1262	0.0057	36.7909	1_1	0.0012	0.218	2_1	0.0001	0.587	2_2	-0.0002	0.134	1_2	-0.0047	0.0601
rs109146371	14	465742	PPP1R16A	rs41597201	6	59192501	ENSBTAG00000049669_RHOH	1260	-0.0064	36.7909	2_1	0.0015	0.107	1_2	0.0007	0.237	2_2	-0.0003	0.614	1_1	-0.0039	0.0413
rs109146371	14	465742	PPP1R16A	rs41639307	1	8219111	blank	1254	-0.0051	36.7909	1_2	0.0011	0.2	2_1	0.0008	0.198	2_2	-0.0003	0.524	1_1	-0.0029	0.0784
rs109146371	14	465742	PPP1R16A	rs3423093394	1	53167139	MYH15	1255	0.005	36.7909	1_1	0.0011	0.198	2_2	0.001	0.207	2_1	-0.0004	0.514	1_2	-0.0026	0.0802
rs109146371	14	465742	PPP1R16A	rs110139290	2	55821491	LRP1B	1258	-0.0046	36.7909	1_2	0.0014	0.169	2_1	0.0006	0.279	2_2	-0.0004	0.443	1_1	-0.0022	0.109
rs109146371	14	465742	PPP1R16A	rs41864680	18	36012103	CDH3	1263	0.0048	36.7909	1_1	0.0037	0.094	2_1	0.0005	0.277	2_2	-0.0003	0.444	1_2	-0.0019	0.185
rs109146371	14	465742	PPP1R16A	rs109826686	6	89565623	AREG_BTC	1261	-0.0047	36.7909	1_2	0.0034	0.0963	2_2	0.0002	0.275	2_1	-0.0001	0.446	1_1	-0.0017	0.182
rs109146371	14	465742	PPP1R16A	rs43256975	1	107302318	C1H3orf80_ENSBTAG00000052570	1256	0.0046	36.7909	1_1	0.0026	0.107	2_2	0.0001	0.429	2_1	-0.0002	0.293	1_2	-0.0017	0.172
rs109146371	14	465742	PPP1R16A	rs43425810	5	5390986	ENSBTAG00000050164_PHLDA1	1259	-0.0052	36.7909	1_2	0.0039	0.0696	2_2	0.0001	0.201	2_1	0	0.52	1_1	-0.0014	0.209
rs109146371	14	465742	PPP1R16A	rs41609624	5	2112640	TRHDE	1378	-0.0053	36.2264	1_2	0.0013	0.209	2_1	0.0001	0.164	2_2	0	0.558	1_1	-0.0038	0.0698
rs109146371	14	465742	PPP1R16A	rs110056837	6	59612719	RBM47	1381	-0.0062	36.2264	2_1	0.0016	0.112	1_2	0.0007	0.236	2_2	-0.0003	0.609	1_1	-0.0037	0.0427
rs109146371	14	465742	PPP1R16A	rs43460075	20	6578001	MSX2_FAM169A	1385	-0.0047	36.2264	1_2	0.0016	0.178	2_1	0.0002	0.243	2_2	-0.0001	0.479	1_1	-0.0029	0.1
rs109146371	14	465742	PPP1R16A	rs133123568	2	50028418	U6_ENSBTAG00000054108	1376	0.0048	36.2264	1_1	0.0015	0.182	2_2	0.0004	0.239	2_1	-0.0002	0.482	1_2	-0.0027	0.0972
rs109146371	14	465742	PPP1R16A	rs3423497007	22	790165	LANCL2	1386	-0.0047	36.2264	1_2	0.0014	0.177	2_1	0.0006	0.257	2_2	-0.0003	0.464	1_1	-0.0024	0.102
rs109146371	14	465742	PPP1R16A	rs135610398	6	53172635	ENSBTAG00000050660(d)	1380	0.0046	36.2264	1_1	0.0019	0.157	2_2	0.0002	0.298	2_1	-0.0001	0.423	1_2	-0.0024	0.121
rs109146371	14	465742	PPP1R16A	rs109316834	1	74688985	ENSBTAG00000053503	1375	-0.0045	36.2264	1_2	0.0032	0.121	2_2	0.0005	0.353	2_1	-0.0005	0.369	1_1	-0.0024	0.157
rs109146371	14	465742	PPP1R16A	rs42767507	6	87101644	GC_NPFFR2	1382	-0.0047	36.2264	1_2	0.0042	0.0991	2_2	0.0008	0.304	2_1	-0.0007	0.418	1_1	-0.002	0.179
rs109146371	14	465742	PPP1R16A	rs109587345	13	13413002	CELF2(d)	1383	0.0045	36.2264	1_1	0.0024	0.122	2_2	0.0001	0.389	2_1	-0.0002	0.333	1_2	-0.0018	0.156
rs109146371	14	465742	PPP1R16A	rs110942403	18	36020935	CDH3_CDH1	1384	0.0048	36.2264	1_1	0.0039	0.085	2_1	0.0005	0.253	2_2	-0.0003	0.468	1_2	-0.0017	0.193
rs109146371	14	465742	PPP1R16A	rs3423184237	5	9247874	PAWR	1379	0.0047	36.2264	1_1	0.0033	0.0923	2_1	0.0001	0.263	2_2	-0.0001	0.459	1_2	-0.0016	0.186
rs109146371	14	465742	PPP1R16A	rs3423549283	31	130991488	FRMPD4	1387	-0.0047	36.2264	1_2	0.0016	0.102	2_1	0.0008	0.471	1_1	-0.0009	0.177	2_2	-0.0014	0.25
rs109146371	14	465742	PPP1R16A	rs42323070	2	55844406	LRP1B	1377	-0.0049	36.2264	1_2	0.0031	0.0803	2_1	0.0002	0.503	2_2	-0.0005	0.218	1_1	-0.0012	0.198
rs109146371	14	465742	PPP1R16A	rs41612801	2	41758294	GALNT13	1516	0.0059	35.6662	1_1	0.0016	0.222	2_1	0.0002	0.61	2_2	-0.0014	0.112	1_2	-0.0058	0.0561
rs109146371	14	465742	PPP1R16A	rs109699863	5	6775069	U6_ENSBTAG00000054109	1519	0.0051	35.6662	1_1	0.0013	0.202	2_2	0.0003	0.185	2_1	-0.0001	0.537	1_2	-0.0034	0.0767
rs109146371	14	465742	PPP1R16A	rs41601784	5	6702753	U6_ENSBTAG00000054109	1518	-0.0051	35.6662	1_2	0.0013	0.202	2_1	0.0003	0.186	2_2	-0.0001	0.536	1_1	-0.0033	0.0768
rs109146371	14	465742	PPP1R16A	rs43709767	5	6826251	U6_ENSBTAG00000054109	1520	0.0048	35.6662	1_1	0.0013	0.189	2_2	0.0005	0.223	2_1	-0.0002	0.498	1_2	-0.0027	0.0897
rs109146371	14	465742	PPP1R16A	rs3423092999	5	9141185	PAWR	1521	0.0047	35.6662	1_1	0.0033	0.0923	2_1	0.0001	0.263	2_2	-0.0001	0.459	1_2	-0.0016	0.186
rs109146371	14	465742	PPP1R16A	rs135483620	5	1571849	TPH2	1517	0.0046	35.6662	1_1	0.0018	0.114	2_2	0.0006	0.43	2_1	-0.0009	0.291	1_2	-0.0012	0.164
rs109146371	14	465742	PPP1R16A	rs3423094120	2	61404353	DARS1	1663	-0.0075	35.1104	2_1	0.001	0.0656	1_2	0.0007	0.25	2_2	-0.0001	0.656	1_1	-0.0058	0.028
rs109146371	14	465742	PPP1R16A	rs41625756	6	55630581	ARAP2	1665	-0.0055	35.1104	1_2	0.0011	0.219	2_1	0.0004	0.142	2_2	-0.0001	0.58	1_1	-0.004	0.0596
rs109146371	14	465742	PPP1R16A	rs133081574	2	42516008	GALNT13_RPRM	1661	0.0049	35.1104	1_1	0.0017	0.191	2_1	0	0.518	2_2	-0.0002	0.203	1_2	-0.0034	0.0874
rs109146371	14	465742	PPP1R16A	rs135215385	25	8311845	C25H16orf72_GRIN2A	1666	0.0045	35.1104	1_1	0.0028	0.141	2_1	0.0005	0.405	2_2	-0.0006	0.316	1_2	-0.0029	0.138
rs109146371	14	465742	PPP1R16A	rs110417096	31	131703160	U6_MSL3	1668	-0.0049	35.1104	2_1	0.0013	0.209	1_2	0.0008	0.201	2_2	-0.0005	0.512	1_1	-0.0022	0.0777
rs109146371	14	465742	PPP1R16A	rs29012000	28	36654525	U2_NRG3	1667	-0.0045	35.1104	1_2	0.0029	0.105	2_2	0.0002	0.299	2_1	-0.0001	0.422	1_1	-0.0019	0.173
rs109146371	14	465742	PPP1R16A	rs3423093935	5	9359085	PPP1R12A	1664	0.0047	35.1104	1_1	0.0033	0.0923	2_1	0.0001	0.263	2_2	-0.0001	0.459	1_2	-0.0016	0.186
rs109146371	14	465742	PPP1R16A	rs43312111	2	57216604	LRP1B(d)	1662	-0.0048	35.1104	1_2	0.0028	0.0846	2_1	0.0002	0.495	2_2	-0.0006	0.227	1_1	-0.0012	0.194
rs109146371	14	465742	PPP1R16A	rs110440459	23	4479274	BMP5	1802	-0.0073	34.5588	2_1	0.0021	0.0742	1_2	0.0005	0.251	2_2	-0.0002	0.647	1_1	-0.0045	0.0278
rs109146371	14	465742	PPP1R16A	rs41628927	1	72960557	bta-mir-2287_ATP13A3	1796	-0.0065	34.5588	2_1	0.0023	0.0997	1_2	0.0005	0.243	2_2	-0.0004	0.622	1_1	-0.0033	0.0353
rs109146371	14	465742	PPP1R16A	rs41995240	22	3075056	ENSBTAG00000048601_ENSBTAG00000052346	1801	-0.0048	34.5588	1_2	0.0014	0.193	2_1	0.0003	0.206	2_2	-0.0001	0.516	1_1	-0.0031	0.085
rs109146371	14	465742	PPP1R16A	rs41654948	6	89152164	MTHFD2L	1800	0.0044	34.5588	1_1	0.0014	0.162	2_2	0.0006	0.299	2_1	-0.0004	0.423	1_2	-0.002	0.117
rs109146371	14	465742	PPP1R16A	rs41590455	3	48122941	RWDD3(u)	1798	0.0044	34.5588	1_1	0.0021	0.134	2_2	0.0002	0.359	2_1	-0.0002	0.362	1_2	-0.002	0.145
rs109146371	14	465742	PPP1R16A	rs110967415	6	62001816	GRXCR1_ENSBTAG00000051163	1799	0.0045	34.5588	1_1	0.0015	0.146	2_2	0.0007	0.344	2_1	-0.0006	0.377	1_2	-0.0017	0.133
rs109146371	14	465742	PPP1R16A	rs42796468	2	57099792	LRP1B(d)	1797	0.0047	34.5588	1_1	0.0028	0.0879	2_2	0.0002	0.484	2_1	-0.0005	0.237	1_2	-0.0013	0.191
rs109146371	14	465742	PPP1R16A	rs29019675	31	75890479	ENSBTAG00000052760_UPRT	1977	-0.0052	34.0116	1_2	0.0011	0.211	2_1	0.0004	0.162	2_2	-0.0001	0.559	1_1	-0.0036	0.0676
rs109146371	14	465742	PPP1R16A	rs41911587	2	42785731	RPRM_ENSBTAG00000012816	1967	0.0047	34.0116	1_1	0.0019	0.184	2_1	0.0001	0.507	2_2	-0.0005	0.215	1_2	-0.0034	0.0947
rs109146371	14	465742	PPP1R16A	rs43373301	3	116182969	ENSBTAG00000049539_COPS8	1968	0.0047	34.0116	1_1	0.002	0.173	2_1	0.0002	0.476	2_2	-0.0004	0.244	1_2	-0.0033	0.107
rs109146371	14	465742	PPP1R16A	rs132674849	24	61602948	KDSR	1976	0.0047	34.0116	1_1	0.0014	0.189	2_2	0.0003	0.218	2_1	-0.0002	0.503	1_2	-0.0029	0.089
rs109146371	14	465742	PPP1R16A	rs134146464	1	39791496	blank	1966	0.0045	34.0116	1_1	0.002	0.16	2_1	0.0001	0.438	2_2	-0.0001	0.283	1_2	-0.0027	0.119
rs109146371	14	465742	PPP1R16A	rs110165692	6	66818502	TXK	1970	0.0045	34.0116	1_1	0.0018	0.162	2_2	0.0002	0.285	2_1	-0.0001	0.436	1_2	-0.0025	0.117
rs109146371	14	465742	PPP1R16A	rs110930453	6	36695293	SPP1	1969	0.0046	34.0116	1_1	0.0032	0.114	2_1	0.0005	0.334	2_2	-0.0004	0.388	1_2	-0.0023	0.164
rs109146371	14	465742	PPP1R16A	rs136979224	6	95194673	CFAP299_ENSBTAG00000054713	1971	-0.0044	34.0116	1_2	0.0016	0.147	2_1	0.0005	0.338	2_2	-0.0005	0.383	1_1	-0.0018	0.132
rs109146371	14	465742	PPP1R16A	rs110280528	23	12106079	BTBD9	1975	0.0045	34.0116	2_2	0.0011	0.397	1_1	0.001	0.134	1_2	-0.001	0.145	2_1	-0.0013	0.325
rs109146371	14	465742	PPP1R16A	rs134754443	11	103578714	NACC2	1972	0.0046	34.0116	1_1	0.0027	0.0956	2_2	0.0002	0.463	2_1	-0.0004	0.258	1_2	-0.0013	0.183
rs109146371	14	465742	PPP1R16A	rs110656799	11	104756387	VAV2	1973	0.0046	34.0116	1_1	0.0022	0.0975	2_2	0.0004	0.467	2_1	-0.0008	0.254	1_2	-0.0012	0.181
rs109146371	14	465742	PPP1R16A	rs109778938	21	49602890	FBXO33_bta-mir-2365	1974	-0.0056	34.0116	1_2	0.0046	0.0507	2_2	0	0.148	2_1	0	0.574	1_1	-0.0011	0.228
rs109146371	14	465742	PPP1R16A	rs109339144	2	135431433	PADI1_5S_rRNA	2149	0.0051	33.4686	1_1	0.0021	0.202	2_1	0.0005	0.572	2_2	-0.0019	0.15	1_2	-0.0054	0.0767
rs109146371	14	465742	PPP1R16A	rs41622324	6	40432849	KCNIP4	2150	0.0054	33.4686	1_1	0.001	0.221	2_2	0.0002	0.133	2_1	0	0.588	1_2	-0.0042	0.0572
rs109146371	14	465742	PPP1R16A	rs110591338	31	75821178	ENSBTAG00000052760	2154	0.0052	33.4686	1_1	0.0011	0.21	2_2	0.0003	0.164	2_1	-0.0001	0.557	1_2	-0.0036	0.0685
rs109146371	14	465742	PPP1R16A	rs43308752	17	28234462	7SK_ENSBTAG00000049817	2151	0.0045	33.4686	1_1	0.002	0.169	2_1	0.0002	0.468	2_2	-0.0003	0.254	1_2	-0.003	0.109
rs109146371	14	465742	PPP1R16A	rs110442772	2	133616910	UBR4_U3	2148	0.0044	33.4686	1_1	0.0028	0.13	2_1	0.0003	0.372	2_2	-0.0004	0.35	1_2	-0.0023	0.148
rs109146371	14	465742	PPP1R16A	rs109232878	25	10010608	RMI2_ENSBTAG00000052111	2152	0.0047	33.4686	1_1	0.0043	0.0753	2_1	0.0007	0.229	2_2	-0.0003	0.492	1_2	-0.0016	0.203
rs109146371	14	465742	PPP1R16A	rs136370835	29	48750824	CDKN1C_KCNQ1	2153	0.0045	33.4686	1_1	0.0028	0.098	2_2	0.0001	0.452	2_1	-0.0002	0.269	1_2	-0.0015	0.181
rs109146371	14	465742	PPP1R16A	rs43226739	1	29576850	GBE1(d)	2146	0.0045	33.4686	1_1	0.0026	0.0956	2_2	0.0002	0.463	2_1	-0.0004	0.259	1_2	-0.0014	0.183
rs109146371	14	465742	PPP1R16A	rs137351303	1	71170757	NRROS	2147	0.0049	33.4686	1_1	0.0034	0.0729	2_2	0.0001	0.518	2_1	-0.0002	0.203	1_2	-0.0012	0.206
rs109146371	14	465742	PPP1R16A	rs42224962	6	65774333	GABRB1	2358	0.0073	32.93	2_2	0.0019	0.0686	1_1	0.0005	0.252	2_1	-0.0002	0.653	1_2	-0.0047	0.0263
rs109146371	14	465742	PPP1R16A	rs3423190381	5	9784723	OTOGL	2357	0.005	32.93	1_1	0.0014	0.2	2_2	0	0.184	2_1	0	0.537	1_2	-0.0036	0.0788
rs109146371	14	465742	PPP1R16A	rs42657382	17	31148800	ENSBTAG00000048363(u)	2362	0.0055	32.93	1_1	0.0009	0.223	2_2	0.0008	0.138	2_1	-0.0002	0.584	1_2	-0.0036	0.0555
rs109146371	14	465742	PPP1R16A	rs137698478	17	27439736	blank	2361	0.0044	32.93	1_1	0.0023	0.155	2_1	0.0002	0.435	2_2	-0.0004	0.287	1_2	-0.0028	0.123
rs109146371	14	465742	PPP1R16A	rs43424011	5	7320087	NAV3	2356	0.0044	32.93	1_1	0.0016	0.169	2_2	0.0003	0.269	2_1	-0.0002	0.452	1_2	-0.0024	0.109
rs109146371	14	465742	PPP1R16A	rs109358717	1	34927781	bta-mir-2285cm_VGLL3	2355	-0.0102	32.93	1_2	0.0074	0.0132	2_1	0.0001	0.686	1_1	-0.0004	0.265	2_2	-0.0023	0.0355
rs109146371	14	465742	PPP1R16A	rs135029160	6	66376834	CORIN	2359	-0.0044	32.93	1_2	0.0019	0.146	2_1	0.0002	0.328	2_2	-0.0002	0.393	1_1	-0.0021	0.132
rs109146371	14	465742	PPP1R16A	rs110865073	25	5339582	RBFOX1	2363	0.0046	32.93	1_1	0.0033	0.0862	2_1	0.0001	0.245	2_2	0	0.477	1_2	-0.0015	0.192
rs109146371	14	465742	PPP1R16A	rs109043913	17	8021028	DCLK2(d)	2360	0.005	32.93	1_1	0.0031	0.0665	2_2	0.0002	0.543	2_1	-0.0007	0.178	1_2	-0.001	0.212
rs109146371	14	465742	PPP1R16A	rs41636227	2	46429664	LOC104968526	2586	-0.0089	32.3957	1_2	0.0006	0.26	2_1	0.0004	0.0395	2_2	0	0.682	1_1	-0.0079	0.0189
rs109146371	14	465742	PPP1R16A	rs468351736	6	85720699	ENSBTAG00000049824_CABS1	2593	-0.0076	32.3957	1_2	0.0008	0.251	2_2	0	0.665	2_1	-0.0004	0.0568	1_1	-0.0072	0.028
rs109146371	14	465742	PPP1R16A	rs109845542	9	97898303	PRKN	2595	0.0047	32.3957	1_1	0.0021	0.186	2_1	0.0004	0.521	2_2	-0.001	0.2	1_2	-0.004	0.0928
rs109146371	14	465742	PPP1R16A	rs110136625	2	127206382	STMN1_PAQR7	2587	0.0049	32.3957	1_1	0.0015	0.201	2_1	0.0001	0.547	2_2	-0.0004	0.175	1_2	-0.0039	0.0775
rs109146371	14	465742	PPP1R16A	rs110045777	25	324001	AXIN1	2597	-0.0045	32.3957	1_2	0.0016	0.177	2_2	0	0.481	2_1	-0.0001	0.24	1_1	-0.0029	0.101
rs109146371	14	465742	PPP1R16A	rs109452259	6	87068809	GC_NPFFR2	2594	0.0043	32.3957	1_1	0.003	0.146	2_1	0.0006	0.427	2_2	-0.0011	0.294	1_2	-0.0029	0.133
rs109146371	14	465742	PPP1R16A	rs41656693	6	58746181	SMIM14	2592	-0.0043	32.3957	1_2	0.003	0.129	2_2	0.0007	0.382	2_1	-0.0007	0.34	1_1	-0.0027	0.149
rs109146371	14	465742	PPP1R16A	rs42353559	1	88779135	ENSBTAG00000048417_U6	2585	0.0044	32.3957	1_1	0.0018	0.158	2_2	0.0002	0.298	2_1	-0.0001	0.423	1_2	-0.0023	0.121
rs109146371	14	465742	PPP1R16A	rs42827893	17	3456928	DCHS2_SFRP2	2596	-0.0057	32.3957	1_2	0.0026	0.0489	2_1	0.0004	0.604	1_1	-0.0006	0.23	2_2	-0.0022	0.118
rs109146371	14	465742	PPP1R16A	rs41617640	3	41141556	5S_rRNA_OLFM3	2590	-0.0043	32.3957	1_2	0.0014	0.166	2_1	0.0005	0.286	2_2	-0.0004	0.435	1_1	-0.002	0.113
rs109146371	14	465742	PPP1R16A	rs109618888	1	35401745	CHMP2B	2583	-0.0043	32.3957	1_2	0.0024	0.131	2_2	0	0.361	2_1	-0.0001	0.36	1_1	-0.002	0.148
rs109146371	14	465742	PPP1R16A	rs136827441	1	35440283	POU1F1(d)	2584	-0.0043	32.3957	1_2	0.0024	0.131	2_2	0	0.361	2_1	0	0.36	1_1	-0.002	0.148
rs109146371	14	465742	PPP1R16A	rs29019426	2	128750743	IFNLR1_IL22RA1	2589	-0.0044	32.3957	1_2	0.0033	0.105	2_2	0.0004	0.306	2_1	-0.0004	0.416	1_1	-0.0018	0.173
rs109146371	14	465742	PPP1R16A	rs3423181365	5	9094462	SYT1_PAWR	2591	0.0046	32.3957	1_1	0.0033	0.0903	2_1	0.0001	0.256	2_2	-0.0001	0.465	1_2	-0.0015	0.189
rs109146371	14	465742	PPP1R16A	rs109976595	2	128718214	U6_IFNLR1	2588	-0.0046	32.3957	1_2	0.0039	0.0865	2_2	0.0005	0.256	2_1	-0.0004	0.465	1_1	-0.0015	0.192
rs110984572	14	468124	PPP1R16A_FOXH1	rs42766480	6	87156735	GC_NPFFR2	1	-0.0064	70.4774	2_1	0.0046	0.118	1_1	0.0006	0.361	1_2	-0.0007	0.362	2_2	-0.0031	0.159
rs110984572	14	468124	PPP1R16A_FOXH1	rs109208465	5	5756462	PHLDA1_U6	6	0.0061	62.8853	2_2	0.0028	0.153	1_2	0.0001	0.431	1_1	-0.0001	0.292	2_1	-0.0035	0.124
rs110984572	14	468124	PPP1R16A_FOXH1	rs109210391	29	44322319	KLC2	13	0.0132	62.1495	1_1	0.0023	0.0357	2_2	0.0006	0.261	1_2	-0.0001	0.688	2_1	-0.0102	0.0158
rs110984572	14	468124	PPP1R16A_FOXH1	rs43304498	2	41451308	KCNJ3_GALNT13	11	0.0089	62.1495	2_2	0.0012	0.238	1_1	0.0004	0.0838	1_2	-0.0001	0.64	2_1	-0.0072	0.0387
rs110984572	14	468124	PPP1R16A_FOXH1	rs110352004	6	87213962	GC_NPFFR2	12	0.006	62.1495	2_2	0.0035	0.14	1_2	0.0003	0.406	1_1	-0.0005	0.317	2_1	-0.0032	0.137
rs110984572	14	468124	PPP1R16A_FOXH1	rs41596003	6	43758146	PPARGC1A	19	0.0063	61.418	2_2	0.0021	0.179	1_1	0.0002	0.234	1_2	-0.0001	0.49	2_1	-0.0038	0.098
rs110984572	14	468124	PPP1R16A_FOXH1	rs41615143	2	44981402	RBM43(d)	26	-0.0085	59.9679	2_1	0.0012	0.235	1_2	0.0006	0.0942	1_1	-0.0001	0.629	2_2	-0.0065	0.0417
rs110984572	14	468124	PPP1R16A_FOXH1	rs109961025	2	54049623	KYNU_5S_rRNA	30	-0.0097	59.2492	2_1	0.001	0.246	1_2	0.0005	0.0648	1_1	-0.0001	0.659	2_2	-0.0081	0.0305
rs110984572	14	468124	PPP1R16A_FOXH1	rs109901151	6	86762457	SLC4A4	38	0.0058	57.8246	2_2	0.0034	0.139	1_2	0.0003	0.404	1_1	-0.0005	0.32	2_1	-0.0031	0.138
rs110984572	14	468124	PPP1R16A_FOXH1	rs41655377	6	89309329	EREG	39	-0.0058	57.8246	2_1	0.0033	0.125	1_1	0	0.357	1_2	-0.0001	0.367	2_2	-0.0026	0.152
rs110984572	14	468124	PPP1R16A_FOXH1	rs109512265	6	86753255	SLC4A4	53	0.0058	56.4171	2_2	0.0034	0.139	1_2	0.0003	0.403	1_1	-0.0005	0.32	2_1	-0.0031	0.138
rs110984572	14	468124	PPP1R16A_FOXH1	rs110953922	6	86755896	SLC4A4	54	0.0058	56.4171	2_2	0.0034	0.139	1_2	0.0003	0.403	1_1	-0.0005	0.32	2_1	-0.0031	0.138
rs110984572	14	468124	PPP1R16A_FOXH1	rs137147462	6	87153414	GC_NPFFR2	60	0.0057	55.7198	2_2	0.0042	0.133	1_2	0.0007	0.406	1_1	-0.0012	0.317	2_1	-0.0034	0.144
rs110984572	14	468124	PPP1R16A_FOXH1	rs137302420	6	86751807	SLC4A4	59	-0.0058	55.7198	2_1	0.0034	0.139	1_1	0.0003	0.403	1_2	-0.0005	0.32	2_2	-0.0031	0.138
rs110984572	14	468124	PPP1R16A_FOXH1	rs43240574	1	65763047	STXBP5L	73	0.0057	55.0268	2_2	0.0023	0.155	1_1	0.0003	0.299	1_2	-0.0002	0.424	2_1	-0.0029	0.122
rs110984572	14	468124	PPP1R16A_FOXH1	rs110436636	11	103243510	LOC100848610	75	-0.0057	55.0268	2_1	0.003	0.116	1_2	0.0002	0.404	1_1	-0.0003	0.32	2_2	-0.0021	0.161
rs110984572	14	468124	PPP1R16A_FOXH1	rs109685843	6	89408744	AREG_BTC	74	-0.0059	55.0268	2_1	0.0043	0.0929	1_1	0.0002	0.274	1_2	-0.0002	0.449	2_2	-0.002	0.184
rs110984572	14	468124	PPP1R16A_FOXH1	rs42968516	2	43076981	RPRM_ENSBTAG00000012816	86	-0.0068	54.338	2_1	0.0016	0.212	1_2	0	0.147	1_1	-0.0001	0.576	2_2	-0.005	0.0649
rs110984572	14	468124	PPP1R16A_FOXH1	rs110434046	6	87184768	GC_NPFFR2	87	0.0058	54.338	2_2	0.0033	0.161	1_2	0.0004	0.473	1_1	-0.0011	0.25	2_1	-0.004	0.115
rs110984572	14	468124	PPP1R16A_FOXH1	rs132964769	6	91397116	SHROOM3	88	0.0057	54.338	2_2	0.0036	0.124	1_2	0.0003	0.361	1_1	-0.0003	0.362	2_1	-0.0027	0.153
rs110984572	14	468124	PPP1R16A_FOXH1	rs110766805	17	37433291	FSTL5_ENSBTAG00000016059	105	-0.0076	53.6535	1_2	0.0014	0.113	2_1	0.001	0.232	1_1	-0.0003	0.61	2_2	-0.005	0.045
rs110984572	14	468124	PPP1R16A_FOXH1	rs109684145	6	87842382	ADAMTS3_SNORD42	103	-0.0059	53.6535	2_1	0.0022	0.179	1_1	0	0.495	1_2	-0.0001	0.229	2_2	-0.0038	0.0979
rs110984572	14	468124	PPP1R16A_FOXH1	rs137444512	5	1183045	LGR5	102	-0.0056	53.6535	2_1	0.0019	0.156	1_2	0.0007	0.311	1_1	-0.0006	0.412	2_2	-0.0024	0.121
rs110984572	14	468124	PPP1R16A_FOXH1	rs110180463	11	103257948	PAEP	104	-0.0056	53.6535	2_1	0.003	0.116	1_2	0.0002	0.404	1_1	-0.0003	0.32	2_2	-0.0021	0.161
rs110984572	14	468124	PPP1R16A_FOXH1	rs109730277	2	57282894	LRP1B_ENSBTAG00000052556	101	-0.0056	53.6535	2_1	0.0027	0.118	1_2	0.0004	0.405	1_1	-0.0005	0.319	2_2	-0.002	0.159
rs110984572	14	468124	PPP1R16A_FOXH1	rs109034709	6	87316810	NPFFR2	117	0.0057	52.9732	2_2	0.0033	0.161	1_2	0.0004	0.473	1_1	-0.0011	0.25	2_1	-0.004	0.115
rs110984572	14	468124	PPP1R16A_FOXH1	rs132683413	6	91364098	SHROOM3	118	0.0056	52.9732	2_2	0.0032	0.15	1_2	0.0004	0.437	1_1	-0.0007	0.287	2_1	-0.0035	0.127
rs110984572	14	468124	PPP1R16A_FOXH1	rs41633081	1	66133173	HCLS1	131	0.006	52.2973	2_2	0.0018	0.19	1_1	0.0002	0.207	1_2	-0.0001	0.516	2_1	-0.0038	0.0867
rs110984572	14	468124	PPP1R16A_FOXH1	rs134668938	2	44170046	CACNB4	147	-0.0065	51.6256	2_1	0.0017	0.206	1_1	0	0.565	1_2	-0.0001	0.159	2_2	-0.0049	0.0705
rs110984572	14	468124	PPP1R16A_FOXH1	rs42188448	6	87787762	ADAMTS3_SNORD42	148	0.0056	51.6256	2_2	0.0033	0.105	1_1	0.0001	0.431	1_2	-0.0003	0.292	2_1	-0.0019	0.172
rs110984572	14	468124	PPP1R16A_FOXH1	rs41591081	6	90103125	PARM1_RCHY1	159	0.0054	50.9582	2_2	0.0032	0.122	1_2	0	0.344	1_1	0	0.379	2_1	-0.0023	0.155
rs110984572	14	468124	PPP1R16A_FOXH1	rs108978762	6	84916418	LOC781553	173	0.0069	50.2951	2_2	0.0013	0.221	1_1	0.0003	0.127	1_2	-0.0001	0.596	2_1	-0.0052	0.0555
rs110984572	14	468124	PPP1R16A_FOXH1	rs41570661	2	57114630	LRP1B(d)	189	0.0053	49.6363	2_2	0.0025	0.117	1_1	0.0004	0.409	1_2	-0.0006	0.315	2_1	-0.0018	0.16
rs110984572	14	468124	PPP1R16A_FOXH1	rs110693558	2	47237065	KIF5C	202	0.0053	48.9817	2_2	0.0023	0.153	1_1	0.0002	0.303	1_2	-0.0002	0.42	2_1	-0.0027	0.123
rs110984572	14	468124	PPP1R16A_FOXH1	rs109625649	11	103259232	PAEP	203	-0.0054	48.9817	2_1	0.0029	0.111	1_2	0.0002	0.417	1_1	-0.0004	0.306	2_2	-0.0019	0.165
rs110984572	14	468124	PPP1R16A_FOXH1	rs136418979	6	49876169	U6_PCDH7	223	0.0091	48.3314	1_1	0.0019	0.0667	2_2	0.0007	0.25	1_2	-0.0002	0.657	2_1	-0.0063	0.0267
rs110984572	14	468124	PPP1R16A_FOXH1	rs110975723	17	28334332	ENSBTAG00000049817_C17H4orf33	225	0.0058	48.3314	2_2	0.002	0.191	1_2	0.0001	0.529	1_1	-0.0003	0.195	2_1	-0.0042	0.0856
rs110984572	14	468124	PPP1R16A_FOXH1	rs109706757	5	4507251	KCNC2	222	-0.0054	48.3314	2_1	0.003	0.115	1_2	0.0001	0.402	1_1	-0.0002	0.321	2_2	-0.0021	0.162
rs110984572	14	468124	PPP1R16A_FOXH1	rs110641366	11	103259143	PAEP	224	0.0054	48.3314	2_2	0.0029	0.111	1_1	0.0002	0.417	1_2	-0.0004	0.306	2_1	-0.0019	0.166
rs110984572	14	468124	PPP1R16A_FOXH1	rs136201096	2	38858032	ACVR1C_CYTIP	253	-0.008	47.6854	2_1	0.001	0.241	1_2	0.0008	0.0832	1_1	-0.0001	0.64	2_2	-0.0061	0.0361
rs110984572	14	468124	PPP1R16A_FOXH1	rs42606217	6	89732280	BTC_PARM1	254	0.0056	47.6854	2_2	0.0044	0.0863	1_2	0.0005	0.261	1_1	-0.0003	0.463	2_1	-0.0019	0.19
rs110984572	14	468124	PPP1R16A_FOXH1	rs267239376	2	58321957	ENSBTAG00000017629	275	-0.0084	47.0437	1_2	0.0011	0.0741	2_1	0.0008	0.245	1_1	-0.0001	0.649	2_2	-0.0064	0.0316
rs110984572	14	468124	PPP1R16A_FOXH1	rs110086545	6	43664842	PPARGC1A	276	-0.0068	47.0437	2_1	0.0011	0.225	1_2	0.001	0.128	1_1	-0.0002	0.595	2_2	-0.0046	0.0522
rs110984572	14	468124	PPP1R16A_FOXH1	rs135881591	2	46666827	LYPD6	274	0.0054	47.0437	2_2	0.0022	0.167	1_2	0	0.463	1_1	0	0.26	2_1	-0.0032	0.109
rs110984572	14	468124	PPP1R16A_FOXH1	rs41628437	2	42853509	RPRM_ENSBTAG00000012816	291	-0.0058	46.4063	2_1	0.0015	0.201	1_2	0.0003	0.18	1_1	-0.0001	0.543	2_2	-0.0039	0.0752
rs110984572	14	468124	PPP1R16A_FOXH1	rs109318971	6	89111606	MTHFD2L	294	-0.0052	46.4063	2_1	0.0029	0.143	1_1	0.0002	0.408	1_2	-0.0003	0.316	2_2	-0.0028	0.133
rs110984572	14	468124	PPP1R16A_FOXH1	rs133267472	5	1967617	TRHDE	293	0.0053	46.4063	2_2	0.0014	0.17	1_1	0.001	0.281	1_2	-0.0006	0.443	2_1	-0.0023	0.106
rs110984572	14	468124	PPP1R16A_FOXH1	rs43312105	2	57210187	LRP1B(d)	292	0.0053	46.4063	2_2	0.0025	0.118	1_1	0.0004	0.408	1_2	-0.0006	0.315	2_1	-0.0018	0.159
rs110984572	14	468124	PPP1R16A_FOXH1	rs43243149	1	62305513	bta-mir-2285de(u)	290	-0.0052	46.4063	2_1	0.0029	0.106	1_2	0.0002	0.432	1_1	-0.0004	0.292	2_2	-0.0018	0.17
rs110984572	14	468124	PPP1R16A_FOXH1	rs109682027	6	94633950	ANTXR2	295	-0.0057	46.4063	2_1	0.0037	0.0795	1_2	0.0002	0.502	1_1	-0.0004	0.222	2_2	-0.0014	0.197
rs110984572	14	468124	PPP1R16A_FOXH1	rs135147060	6	58716078	SMIM14	317	0.0059	45.7732	2_2	0.0014	0.204	1_1	0.0005	0.177	1_2	-0.0002	0.546	2_1	-0.0038	0.0729
rs110984572	14	468124	PPP1R16A_FOXH1	rs110927481	2	125533143	PPP1R8	316	0.0052	45.7732	2_2	0.0034	0.139	1_2	0.0005	0.41	1_1	-0.0008	0.314	2_1	-0.003	0.138
rs110984572	14	468124	PPP1R16A_FOXH1	rs111029489	11	103297892	LCN9_KCNT1	318	-0.0052	45.7732	2_1	0.0025	0.108	1_2	0.0005	0.436	1_1	-0.0007	0.288	2_2	-0.0016	0.169
rs110984572	14	468124	PPP1R16A_FOXH1	rs41632459	2	135468710	PADI1_5S_rRNA	347	-0.0054	45.1443	2_1	0.0024	0.176	1_1	0.0003	0.503	1_2	-0.0008	0.221	2_2	-0.0041	0.1
rs110984572	14	468124	PPP1R16A_FOXH1	rs41624599	2	57033211	LRP1B(d)	346	-0.0054	45.1443	2_1	0.0016	0.186	1_2	0.0004	0.223	1_1	-0.0002	0.501	2_2	-0.0032	0.0905
rs110984572	14	468124	PPP1R16A_FOXH1	rs43233287	1	64391625	PLA1A	384	-0.0061	44.5197	2_1	0.0014	0.213	1_2	0.0001	0.146	1_1	0	0.577	2_2	-0.0046	0.0635
rs110984572	14	468124	PPP1R16A_FOXH1	rs29027574	1	34360152	CADM2_bta-mir-2285cm	383	0.0051	44.5197	2_2	0.0026	0.148	1_2	0.0001	0.419	1_1	-0.0003	0.304	2_1	-0.0029	0.128
rs110984572	14	468124	PPP1R16A_FOXH1	rs110694875	6	87405290	NPFFR2_ADAMTS3	386	-0.0051	44.5197	2_1	0.0033	0.134	1_1	0.0005	0.395	1_2	-0.0007	0.329	2_2	-0.0029	0.142
rs110984572	14	468124	PPP1R16A_FOXH1	rs109197644	2	128627263	GRHL3_U6	385	0.0051	44.5197	2_2	0.0022	0.149	1_1	0.0002	0.316	1_2	-0.0002	0.408	2_1	-0.0025	0.127
rs110984572	14	468124	PPP1R16A_FOXH1	rs135007365	17	3296153	DCHS2	387	0.006	44.5197	2_2	0.0034	0.0641	1_1	0.0004	0.554	2_1	-0.001	0.213	1_2	-0.0012	0.169
rs110984572	14	468124	PPP1R16A_FOXH1	rs41655233	7	61681361	LOC112447558	427	-0.0101	43.8995	1_2	0.0014	0.0437	2_1	0.0006	0.257	1_1	-0.0001	0.68	2_2	-0.008	0.0192
rs110984572	14	468124	PPP1R16A_FOXH1	rs135660402	7	92077521	7SK_ENSBTAG00000048629	428	-0.006	43.8995	2_1	0.0011	0.214	1_2	0.001	0.159	1_1	-0.0003	0.564	2_2	-0.0037	0.063
rs110984572	14	468124	PPP1R16A_FOXH1	rs110405355	17	36073473	TRPC3_FSTL5	430	0.0055	43.8995	2_2	0.0015	0.191	1_1	0.0005	0.211	1_2	-0.0002	0.512	2_1	-0.0033	0.0855
rs110984572	14	468124	PPP1R16A_FOXH1	rs109816251	11	103230152	ENSBTAG00000000893_ENSBTAG00000048091	429	-0.0051	43.8995	2_1	0.0028	0.108	1_2	0.0002	0.427	1_1	-0.0004	0.296	2_2	-0.0017	0.169
rs110984572	14	468124	PPP1R16A_FOXH1	rs110308315	2	57013893	LRP1B(d)	426	-0.005	43.8995	2_1	0.002	0.122	1_2	0.0007	0.406	1_1	-0.0008	0.317	2_2	-0.0015	0.154
rs110984572	14	468124	PPP1R16A_FOXH1	rs136988751	8	95359127	FKTN	471	-0.0064	43.2835	1_2	0.0016	0.134	2_1	0.0008	0.226	1_1	-0.0004	0.589	2_2	-0.0037	0.0508
rs110984572	14	468124	PPP1R16A_FOXH1	rs43235106	1	64527662	CFAP91	470	0.0051	43.2835	2_2	0.0017	0.163	1_1	0.0006	0.288	1_2	-0.0004	0.435	2_1	-0.0024	0.113
rs110984572	14	468124	PPP1R16A_FOXH1	rs110469089	1	62269764	bta-mir-2285de(u)	469	0.0052	43.2835	2_2	0.003	0.0944	1_1	0.0003	0.465	1_2	-0.0005	0.258	2_1	-0.0015	0.182
rs110984572	14	468124	PPP1R16A_FOXH1	rs41640750	2	36960974	BAZ2B	514	0.0073	42.6718	2_2	0.001	0.238	1_1	0.0006	0.0901	1_2	-0.0001	0.633	2_1	-0.0057	0.0389
rs110984572	14	468124	PPP1R16A_FOXH1	rs41636557	17	23043010	ENSBTAG00000033967(u)	518	0.0051	42.6718	2_2	0.0022	0.166	1_2	0.0001	0.464	1_1	-0.0002	0.259	2_1	-0.0033	0.11
rs110984572	14	468124	PPP1R16A_FOXH1	rs42620173	5	178594	ENSBTAG00000027770(u)	515	-0.0051	42.6718	2_1	0.002	0.158	1_2	0.0003	0.294	1_1	-0.0002	0.429	2_2	-0.0027	0.119
rs110984572	14	468124	PPP1R16A_FOXH1	rs43235984	1	64627775	NR1I2	513	-0.0051	42.6718	2_1	0.0017	0.165	1_2	0.0005	0.282	1_1	-0.0003	0.442	2_2	-0.0025	0.112
rs110984572	14	468124	PPP1R16A_FOXH1	rs110885484	5	5193679	LOC104972322	516	-0.0054	42.6718	2_1	0.0037	0.0843	1_2	0	0.483	1_1	-0.0001	0.24	2_2	-0.0016	0.193
rs110984572	14	468124	PPP1R16A_FOXH1	rs133763052	11	103280350	GLT6D1_LCN9	517	0.0053	42.6718	2_2	0.003	0.0874	1_1	0.0003	0.487	1_2	-0.0007	0.236	2_1	-0.0014	0.189
rs110984572	14	468124	PPP1R16A_FOXH1	rs110761187	6	43810052	PPARGC1A	592	0.006	41.4612	2_2	0.001	0.217	1_1	0.001	0.152	1_2	-0.0003	0.572	2_1	-0.0037	0.06
rs110984572	14	468124	PPP1R16A_FOXH1	rs110646641	2	47186650	LYPD6B	590	0.0049	41.4612	2_2	0.0027	0.136	1_2	0.0001	0.382	1_1	-0.0002	0.341	2_1	-0.0024	0.141
rs110984572	14	468124	PPP1R16A_FOXH1	rs134693220	17	60958626	ENSBTAG00000051737	593	0.0051	41.4612	2_2	0.0013	0.176	1_1	0.001	0.266	1_2	-0.0006	0.458	2_1	-0.0022	0.1
rs110984572	14	468124	PPP1R16A_FOXH1	rs3423180008	5	58714	ENSBTAG00000027770(u)	591	0.0049	41.4612	2_2	0.0021	0.139	1_1	0.0004	0.349	1_2	-0.0003	0.374	2_1	-0.0021	0.138
rs110984572	14	468124	PPP1R16A_FOXH1	rs43235951	1	64645261	GSK3B	589	0.0049	41.4612	2_2	0.0026	0.121	1_1	0.0002	0.391	1_2	-0.0002	0.332	2_1	-0.0019	0.156
rs110984572	14	468124	PPP1R16A_FOXH1	rs42608963	6	53912813	blank	653	-0.0053	40.8624	2_1	0.0017	0.191	1_1	0.0001	0.524	1_2	-0.0002	0.2	2_2	-0.0038	0.0861
rs110984572	14	468124	PPP1R16A_FOXH1	rs132770642	2	57312184	ENSBTAG00000052556(u)	652	-0.005	40.8624	2_1	0.0029	0.0994	1_2	0.0002	0.449	1_1	-0.0003	0.275	2_2	-0.0016	0.177
rs110984572	14	468124	PPP1R16A_FOXH1	rs43430442	5	8473627	ENSBTAG00000054750	728	-0.0054	40.2679	2_1	0.0015	0.197	1_1	0	0.538	1_2	0	0.186	2_2	-0.0039	0.0794
rs110984572	14	468124	PPP1R16A_FOXH1	rs29023972	6	44545423	LOC112447152	729	0.0052	40.2679	2_2	0.0016	0.19	1_1	0.0001	0.205	1_2	0	0.518	2_1	-0.0036	0.0863
rs110984572	14	468124	PPP1R16A_FOXH1	rs136009799	2	38361399	UPP2_U6	725	-0.0051	40.2679	2_1	0.0019	0.175	1_1	0	0.48	1_2	0	0.244	2_2	-0.0032	0.102
rs110984572	14	468124	PPP1R16A_FOXH1	rs137144989	2	49259529	ENSBTAG00000012376(u)	726	-0.0053	40.2679	2_1	0.0033	0.0749	1_2	0.0002	0.518	1_1	-0.0006	0.205	2_2	-0.0012	0.202
rs110984572	14	468124	PPP1R16A_FOXH1	rs41582943	2	50124025	U6_ENSBTAG00000054108	727	0.0057	40.2679	2_2	0.0042	0.0616	1_1	0.0001	0.547	1_2	-0.0002	0.177	2_1	-0.0012	0.215
rs110984572	14	468124	PPP1R16A_FOXH1	rs109316834	1	74688985	ENSBTAG00000053503	795	0.0048	39.6776	2_2	0.0033	0.12	1_2	0.0005	0.353	1_1	-0.0005	0.37	2_1	-0.0025	0.157
rs110984572	14	468124	PPP1R16A_FOXH1	rs109826686	6	89565623	AREG_BTC	797	0.0049	39.6776	2_2	0.0035	0.0954	1_2	0.0002	0.276	1_1	-0.0001	0.447	2_1	-0.0017	0.181
rs110984572	14	468124	PPP1R16A_FOXH1	rs133354137	6	48692898	5S_rRNA_SNORA70	796	0.0054	39.6776	2_2	0.004	0.0702	1_1	0	0.521	1_2	-0.0001	0.202	2_1	-0.0013	0.207
rs110984572	14	468124	PPP1R16A_FOXH1	rs41870500	6	88367742	ANKRD17_ALB	870	-0.0066	39.0917	2_1	0.0011	0.231	1_1	0	0.624	1_2	-0.0001	0.0998	2_2	-0.0057	0.0454
rs110984572	14	468124	PPP1R16A_FOXH1	rs109283847	16	45093191	SLC45A1_ENSBTAG00000053468	871	-0.0054	39.0917	2_1	0.0016	0.198	1_1	0.0001	0.542	1_2	-0.0002	0.181	2_2	-0.0041	0.0789
rs110984572	14	468124	PPP1R16A_FOXH1	rs41639307	1	8219111	blank	867	0.0053	39.0917	2_2	0.0012	0.199	1_1	0.0008	0.198	1_2	-0.0003	0.525	2_1	-0.003	0.078
rs110984572	14	468124	PPP1R16A_FOXH1	rs41931683	20	6700884	FAM169A	875	-0.0048	39.0917	2_1	0.0016	0.162	1_2	0.0005	0.291	1_1	-0.0004	0.432	2_2	-0.0023	0.114
rs110984572	14	468124	PPP1R16A_FOXH1	rs42254119	5	1325691	TMEM19	868	-0.0049	39.0917	2_1	0.0015	0.168	1_2	0.0007	0.281	1_1	-0.0004	0.443	2_2	-0.0023	0.109
rs110984572	14	468124	PPP1R16A_FOXH1	rs110906246	17	24349356	PABPC4L(d)	873	-0.0048	39.0917	2_1	0.0031	0.11	1_1	0.0002	0.316	1_2	-0.0002	0.408	2_2	-0.002	0.167
rs110984572	14	468124	PPP1R16A_FOXH1	rs41864680	18	36012103	CDH3	874	-0.005	39.0917	2_1	0.0038	0.0931	1_1	0.0005	0.278	1_2	-0.0003	0.445	2_2	-0.002	0.184
rs110984572	14	468124	PPP1R16A_FOXH1	rs3423184237	5	9247874	PAWR	869	-0.005	39.0917	2_1	0.0035	0.0914	1_1	0.0001	0.263	1_2	-0.0001	0.46	2_2	-0.0017	0.185
rs110984572	14	468124	PPP1R16A_FOXH1	rs42418310	17	8117645	IQCM	872	0.0059	39.0917	2_2	0.0043	0.0558	1_1	0.0001	0.566	1_2	-0.0005	0.157	2_1	-0.0011	0.221
rs110984572	14	468124	PPP1R16A_FOXH1	rs110435940	2	54100579	KYNU_5S_rRNA	949	0.0059	38.51	2_2	0.0012	0.219	1_1	0.0001	0.132	1_2	0	0.591	2_1	-0.0046	0.0574
rs110984572	14	468124	PPP1R16A_FOXH1	rs41929408	20	6787304	GFM2	958	-0.0061	38.51	1_2	0.0012	0.125	2_1	0.0008	0.228	1_1	-0.0003	0.598	2_2	-0.0038	0.049
rs110984572	14	468124	PPP1R16A_FOXH1	rs109393181	7	92108118	7SK_ENSBTAG00000048629	953	0.0055	38.51	2_2	0.001	0.211	1_1	0.0009	0.167	1_2	-0.0003	0.556	2_1	-0.0033	0.0657
rs110984572	14	468124	PPP1R16A_FOXH1	rs43460075	20	6578001	MSX2_FAM169A	957	0.0049	38.51	2_2	0.0017	0.177	1_1	0.0002	0.243	1_2	-0.0001	0.48	2_1	-0.003	0.0998
rs110984572	14	468124	PPP1R16A_FOXH1	rs42345861	8	93946371	TOPORSL_OR13F1	954	-0.0055	38.51	1_2	0.0014	0.171	2_1	0.0008	0.213	1_1	-0.0004	0.553	2_2	-0.0028	0.0635
rs110984572	14	468124	PPP1R16A_FOXH1	rs3423136288	2	47623579	EPC2_MBD5	948	-0.0047	38.51	2_1	0.0024	0.155	1_1	0.0001	0.436	1_2	-0.0003	0.288	2_2	-0.0028	0.121
rs110984572	14	468124	PPP1R16A_FOXH1	rs110139290	2	55821491	LRP1B	950	0.0048	38.51	2_2	0.0015	0.168	1_1	0.0006	0.28	1_2	-0.0004	0.444	2_1	-0.0023	0.109
rs110984572	14	468124	PPP1R16A_FOXH1	rs3423093376	3	118060516	TWIST2	951	-0.0047	38.51	2_1	0.0027	0.118	1_2	0	0.392	1_1	0	0.331	2_2	-0.002	0.158
rs110984572	14	468124	PPP1R16A_FOXH1	rs109587345	13	13413002	CELF2(d)	955	-0.0047	38.51	2_1	0.0025	0.121	1_2	0.0001	0.39	1_1	-0.0002	0.334	2_2	-0.0019	0.155
rs110984572	14	468124	PPP1R16A_FOXH1	rs43425810	5	5390986	ENSBTAG00000050164_PHLDA1	952	0.0053	38.51	2_2	0.0041	0.0689	1_2	0.0001	0.202	1_1	0	0.522	2_1	-0.0014	0.208
rs110984572	14	468124	PPP1R16A_FOXH1	rs43095916	17	3509688	DCHS2_SFRP2	956	0.0058	38.51	2_2	0.0033	0.057	1_1	0.0003	0.575	2_1	-0.0009	0.22	1_2	-0.0013	0.149
rs110984572	14	468124	PPP1R16A_FOXH1	rs41612801	2	41758294	GALNT13	1059	-0.0061	37.9327	2_1	0.0017	0.221	1_1	0.0002	0.611	1_2	-0.0014	0.112	2_2	-0.006	0.0558
rs110984572	14	468124	PPP1R16A_FOXH1	rs109649065	2	38442344	LOC101907729	1058	-0.0049	37.9327	2_1	0.0018	0.179	1_2	0	0.234	1_1	0	0.489	2_2	-0.0031	0.0979
rs110984572	14	468124	PPP1R16A_FOXH1	rs135610398	6	53172635	ENSBTAG00000050660(d)	1063	-0.0047	37.9327	2_1	0.0019	0.156	1_2	0.0002	0.299	1_1	-0.0001	0.424	2_2	-0.0025	0.121
rs110984572	14	468124	PPP1R16A_FOXH1	rs41831723	17	4021093	TMEM131L	1065	-0.0056	37.9327	2_1	0.0021	0.0655	1_2	0.0006	0.567	2_2	-0.0007	0.211	1_1	-0.0022	0.157
rs110984572	14	468124	PPP1R16A_FOXH1	rs41590455	3	48122941	RWDD3(u)	1060	-0.0046	37.9327	2_1	0.0022	0.133	1_2	0.0002	0.36	1_1	-0.0002	0.363	2_2	-0.0021	0.144
rs110984572	14	468124	PPP1R16A_FOXH1	rs42767507	6	87101644	GC_NPFFR2	1064	0.0048	37.9327	2_2	0.0043	0.0983	1_2	0.0008	0.304	1_1	-0.0007	0.419	2_1	-0.0021	0.178
rs110984572	14	468124	PPP1R16A_FOXH1	rs109272810	17	24323323	PABPC4L(d)	1066	0.0048	37.9327	2_2	0.0031	0.11	1_2	0.0002	0.315	1_1	-0.0001	0.408	2_1	-0.002	0.167
rs110984572	14	468124	PPP1R16A_FOXH1	rs110942403	18	36020935	CDH3_CDH1	1067	-0.005	37.9327	2_1	0.004	0.0842	1_1	0.0006	0.254	1_2	-0.0003	0.47	2_2	-0.0018	0.192
rs110984572	14	468124	PPP1R16A_FOXH1	rs43256975	1	107302318	C1H3orf80_ENSBTAG00000052570	1057	-0.0047	37.9327	2_1	0.0027	0.106	1_2	0.0001	0.43	1_1	-0.0002	0.293	2_2	-0.0017	0.171
rs110984572	14	468124	PPP1R16A_FOXH1	rs3423092999	5	9141185	PAWR	1061	-0.0049	37.9327	2_1	0.0034	0.0915	1_1	0.0001	0.263	1_2	-0.0001	0.46	2_2	-0.0017	0.185
rs110984572	14	468124	PPP1R16A_FOXH1	rs3423093935	5	9359085	PPP1R12A	1062	-0.0049	37.9327	2_1	0.0034	0.0915	1_1	0.0001	0.263	1_2	-0.0001	0.46	2_2	-0.0017	0.185
rs110984572	14	468124	PPP1R16A_FOXH1	rs41625756	6	55630581	ARAP2	1155	0.0057	37.3596	2_2	0.0011	0.217	1_1	0.0004	0.142	1_2	-0.0001	0.581	2_1	-0.0041	0.0593
rs110984572	14	468124	PPP1R16A_FOXH1	rs41597201	6	59192501	ENSBTAG00000049669_RHOH	1156	0.0065	37.3596	1_1	0.0015	0.107	2_2	0.0007	0.236	1_2	-0.0003	0.616	2_1	-0.004	0.041
rs110984572	14	468124	PPP1R16A_FOXH1	rs41609624	5	2112640	TRHDE	1154	0.0054	37.3596	2_2	0.0013	0.207	1_1	0.0001	0.164	1_2	0	0.559	2_1	-0.0039	0.0695
rs110984572	14	468124	PPP1R16A_FOXH1	rs110056837	6	59612719	RBM47	1157	0.0063	37.3596	1_1	0.0016	0.112	2_2	0.0007	0.234	1_2	-0.0003	0.611	2_1	-0.0038	0.0425
rs110984572	14	468124	PPP1R16A_FOXH1	rs135215385	25	8311845	C25H16orf72_GRIN2A	1158	-0.0047	37.3596	2_1	0.0029	0.139	1_1	0.0005	0.406	1_2	-0.0006	0.317	2_2	-0.003	0.138
rs110984572	14	468124	PPP1R16A_FOXH1	rs29012000	28	36654525	U2_NRG3	1159	0.0047	37.3596	2_2	0.0031	0.104	1_2	0.0002	0.3	1_1	-0.0001	0.424	2_1	-0.002	0.172
rs110984572	14	468124	PPP1R16A_FOXH1	rs42323070	2	55844406	LRP1B	1153	0.005	37.3596	2_2	0.0032	0.0796	1_1	0.0002	0.504	1_2	-0.0004	0.219	2_1	-0.0012	0.197
rs110984572	14	468124	PPP1R16A_FOXH1	rs42509675	2	53826711	KYNU	1267	-0.0058	36.7909	2_1	0.0014	0.217	1_1	0.0001	0.592	1_2	-0.0004	0.132	2_2	-0.0048	0.0596
rs110984572	14	468124	PPP1R16A_FOXH1	rs133362619	16	51796918	FBLIM1	1269	-0.0058	36.7909	2_1	0.0013	0.217	1_1	0.0001	0.589	1_2	-0.0002	0.135	2_2	-0.0047	0.0597
rs110984572	14	468124	PPP1R16A_FOXH1	rs133123568	2	50028418	U6_ENSBTAG00000054108	1266	-0.0049	36.7909	2_1	0.0016	0.18	1_2	0.0004	0.24	1_1	-0.0002	0.484	2_2	-0.0028	0.0966
rs110984572	14	468124	PPP1R16A_FOXH1	rs3423093394	1	53167139	MYH15	1265	-0.005	36.7909	2_1	0.0011	0.197	1_2	0.001	0.208	1_1	-0.0004	0.515	2_2	-0.0026	0.0797
rs110984572	14	468124	PPP1R16A_FOXH1	rs110930453	6	36695293	SPP1	1268	-0.0048	36.7909	2_1	0.0033	0.113	1_1	0.0005	0.335	1_2	-0.0004	0.389	2_2	-0.0024	0.164
rs110984572	14	468124	PPP1R16A_FOXH1	rs110417096	31	131703160	U6_MSL3	1270	0.005	36.7909	1_1	0.0014	0.21	2_2	0.0009	0.199	1_2	-0.0006	0.514	2_1	-0.0023	0.0773
rs110984572	14	468124	PPP1R16A_FOXH1	rs137121861	24	61218781	PHLPP1	1398	-0.009	36.2264	1_2	0.0015	0.0469	2_1	0.0005	0.257	1_1	-0.0001	0.677	2_2	-0.0068	0.0196
rs110984572	14	468124	PPP1R16A_FOXH1	rs3423094120	2	61404353	DARS1	1391	0.0077	36.2264	1_1	0.001	0.0658	2_2	0.0007	0.249	1_2	-0.0001	0.658	2_1	-0.0059	0.0278
rs110984572	14	468124	PPP1R16A_FOXH1	rs109699863	5	6775069	U6_ENSBTAG00000054109	1395	-0.0051	36.2264	2_1	0.0013	0.2	1_2	0.0003	0.185	1_1	-0.0001	0.538	2_2	-0.0035	0.0764
rs110984572	14	468124	PPP1R16A_FOXH1	rs41601784	5	6702753	U6_ENSBTAG00000054109	1394	0.0051	36.2264	2_2	0.0013	0.2	1_1	0.0003	0.186	1_2	-0.0001	0.537	2_1	-0.0034	0.0766
rs110984572	14	468124	PPP1R16A_FOXH1	rs134146464	1	39791496	blank	1388	-0.0046	36.2264	2_1	0.002	0.159	1_1	0.0001	0.44	1_2	-0.0001	0.284	2_2	-0.0028	0.118
rs110984572	14	468124	PPP1R16A_FOXH1	rs3423497007	22	790165	LANCL2	1397	0.0048	36.2264	2_2	0.0014	0.176	1_1	0.0006	0.258	1_2	-0.0003	0.465	2_1	-0.0024	0.101
rs110984572	14	468124	PPP1R16A_FOXH1	rs110442772	2	133616910	UBR4_U3	1392	-0.0046	36.2264	2_1	0.0029	0.129	1_1	0.0003	0.373	1_2	-0.0004	0.351	2_2	-0.0024	0.147
rs110984572	14	468124	PPP1R16A_FOXH1	rs41617640	3	41141556	5S_rRNA_OLFM3	1393	0.0046	36.2264	2_2	0.0015	0.164	1_1	0.0006	0.287	1_2	-0.0004	0.436	2_1	-0.0022	0.112
rs110984572	14	468124	PPP1R16A_FOXH1	rs3423549283	31	130991488	FRMPD4	1399	0.0047	36.2264	2_2	0.0016	0.101	1_1	0.0008	0.472	2_1	-0.0009	0.175	1_2	-0.0014	0.251
rs110984572	14	468124	PPP1R16A_FOXH1	rs137351303	1	71170757	NRROS	1389	-0.0052	36.2264	2_1	0.0036	0.0723	1_2	0.0001	0.52	1_1	-0.0002	0.204	2_2	-0.0012	0.205
rs110984572	14	468124	PPP1R16A_FOXH1	rs43312111	2	57216604	LRP1B(d)	1390	0.0049	36.2264	2_2	0.0029	0.084	1_1	0.0002	0.496	1_2	-0.0006	0.228	2_1	-0.0012	0.193
rs110984572	14	468124	PPP1R16A_FOXH1	rs109778938	21	49602890	FBXO33_bta-mir-2365	1396	0.0058	36.2264	2_2	0.0048	0.0501	1_2	0	0.148	1_1	0	0.575	2_1	-0.0011	0.227
rs110984572	14	468124	PPP1R16A_FOXH1	rs110440459	23	4479274	BMP5	1530	0.0075	35.6662	1_1	0.0021	0.0745	2_2	0.0005	0.249	1_2	-0.0002	0.649	2_1	-0.0046	0.0277
rs110984572	14	468124	PPP1R16A_FOXH1	rs29019675	31	75890479	ENSBTAG00000052760_UPRT	1533	0.0053	35.6662	2_2	0.0012	0.209	1_1	0.0004	0.163	1_2	-0.0001	0.561	2_1	-0.0037	0.0674
rs110984572	14	468124	PPP1R16A_FOXH1	rs133081574	2	42516008	GALNT13_RPRM	1523	-0.0049	35.6662	2_1	0.0017	0.19	1_1	0	0.52	1_2	-0.0002	0.204	2_2	-0.0035	0.0869
rs110984572	14	468124	PPP1R16A_FOXH1	rs132674849	24	61602948	KDSR	1531	-0.0048	35.6662	2_1	0.0014	0.188	1_2	0.0004	0.219	1_1	-0.0002	0.505	2_2	-0.0029	0.0885
rs110984572	14	468124	PPP1R16A_FOXH1	rs43709767	5	6826251	U6_ENSBTAG00000054109	1527	-0.0048	35.6662	2_1	0.0013	0.187	1_2	0.0005	0.224	1_1	-0.0002	0.5	2_2	-0.0028	0.0893
rs110984572	14	468124	PPP1R16A_FOXH1	rs41654948	6	89152164	MTHFD2L	1529	-0.0045	35.6662	2_1	0.0015	0.161	1_2	0.0006	0.3	1_1	-0.0004	0.424	2_2	-0.002	0.116
rs110984572	14	468124	PPP1R16A_FOXH1	rs109232878	25	10010608	RMI2_ENSBTAG00000052111	1532	-0.005	35.6662	2_1	0.0044	0.0745	1_1	0.0007	0.23	1_2	-0.0004	0.493	2_2	-0.0016	0.202
rs110984572	14	468124	PPP1R16A_FOXH1	rs3423181365	5	9094462	SYT1_PAWR	1528	-0.0049	35.6662	2_1	0.0034	0.0895	1_1	0.0001	0.256	1_2	0	0.467	2_2	-0.0016	0.188
rs110984572	14	468124	PPP1R16A_FOXH1	rs109976595	2	128718214	U6_IFNLR1	1525	0.0048	35.6662	2_2	0.0041	0.0857	1_2	0.0005	0.257	1_1	-0.0004	0.466	2_1	-0.0016	0.191
rs110984572	14	468124	PPP1R16A_FOXH1	rs43223753	1	26105452	ROBO1(u)	1522	-0.0082	35.6662	2_1	0.006	0.0222	1_2	0.0001	0.663	2_2	-0.0005	0.254	1_1	-0.0015	0.0609
rs110984572	14	468124	PPP1R16A_FOXH1	rs42796468	2	57099792	LRP1B(d)	1524	-0.0049	35.6662	2_1	0.0029	0.0872	1_2	0.0002	0.485	1_1	-0.0005	0.238	2_2	-0.0013	0.19
rs110984572	14	468124	PPP1R16A_FOXH1	rs135483620	5	1571849	TPH2	1526	-0.0046	35.6662	2_1	0.0018	0.113	1_2	0.0006	0.432	1_1	-0.0009	0.292	2_2	-0.0013	0.163
rs110984572	14	468124	PPP1R16A_FOXH1	rs468351736	6	85720699	ENSBTAG00000049824_CABS1	1673	0.0079	35.1104	2_2	0.0008	0.249	1_2	0	0.666	1_1	-0.0004	0.0569	2_1	-0.0075	0.0279
rs110984572	14	468124	PPP1R16A_FOXH1	rs109339144	2	135431433	PADI1_5S_rRNA	1672	-0.0053	35.1104	2_1	0.0021	0.2	1_1	0.0005	0.573	1_2	-0.0019	0.15	2_2	-0.0055	0.0765
rs110984572	14	468124	PPP1R16A_FOXH1	rs110591338	31	75821178	ENSBTAG00000052760	1678	-0.0053	35.1104	2_1	0.0012	0.208	1_2	0.0003	0.164	1_1	-0.0001	0.559	2_2	-0.0037	0.0683
rs110984572	14	468124	PPP1R16A_FOXH1	rs41911587	2	42785731	RPRM_ENSBTAG00000012816	1670	-0.0048	35.1104	2_1	0.002	0.182	1_1	0.0002	0.508	1_2	-0.0005	0.215	2_2	-0.0035	0.0942
rs110984572	14	468124	PPP1R16A_FOXH1	rs41628927	1	72960557	bta-mir-2287_ATP13A3	1669	0.0066	35.1104	1_1	0.0024	0.1	2_2	0.0005	0.242	1_2	-0.0004	0.623	2_1	-0.0034	0.0351
rs110984572	14	468124	PPP1R16A_FOXH1	rs41995240	22	3075056	ENSBTAG00000048601_ENSBTAG00000052346	1676	0.0049	35.1104	2_2	0.0014	0.192	1_1	0.0003	0.206	1_2	-0.0001	0.517	2_1	-0.0032	0.0846
rs110984572	14	468124	PPP1R16A_FOXH1	rs29019426	2	128750743	IFNLR1_IL22RA1	1671	0.0046	35.1104	2_2	0.0035	0.104	1_2	0.0004	0.307	1_1	-0.0004	0.417	2_1	-0.0019	0.172
rs110984572	14	468124	PPP1R16A_FOXH1	rs110865073	25	5339582	RBFOX1	1677	-0.0048	35.1104	2_1	0.0034	0.0854	1_1	0.0001	0.245	1_2	-0.0001	0.478	2_2	-0.0015	0.191
rs110984572	14	468124	PPP1R16A_FOXH1	rs134754443	11	103578714	NACC2	1674	-0.0047	35.1104	2_1	0.0028	0.0948	1_2	0.0002	0.464	1_1	-0.0004	0.259	2_2	-0.0014	0.182
rs110984572	14	468124	PPP1R16A_FOXH1	rs110656799	11	104756387	VAV2	1675	-0.0047	35.1104	2_1	0.0023	0.0967	1_2	0.0004	0.469	1_1	-0.0008	0.255	2_2	-0.0012	0.18
rs110984572	14	468124	PPP1R16A_FOXH1	rs41622324	6	40432849	KCNIP4	1807	-0.0056	34.5588	2_1	0.0011	0.22	1_2	0.0002	0.134	1_1	0	0.59	2_2	-0.0043	0.057
rs110984572	14	468124	PPP1R16A_FOXH1	rs42534666	26	5084073	PCDH15	1814	-0.0051	34.5588	2_1	0.0015	0.202	1_1	0.0001	0.551	1_2	-0.0003	0.172	2_2	-0.0041	0.0753
rs110984572	14	468124	PPP1R16A_FOXH1	rs43373301	3	116182969	ENSBTAG00000049539_COPS8	1805	-0.0048	34.5588	2_1	0.002	0.171	1_1	0.0002	0.478	1_2	-0.0004	0.245	2_2	-0.0033	0.106
rs110984572	14	468124	PPP1R16A_FOXH1	rs109452259	6	87068809	GC_NPFFR2	1810	-0.0045	34.5588	2_1	0.0031	0.145	1_1	0.0006	0.428	1_2	-0.0011	0.295	2_2	-0.003	0.132
rs110984572	14	468124	PPP1R16A_FOXH1	rs110623781	17	15779422	INPP4B	1813	-0.0045	34.5588	2_1	0.0025	0.147	1_1	0.0003	0.421	1_2	-0.0005	0.302	2_2	-0.0027	0.129
rs110984572	14	468124	PPP1R16A_FOXH1	rs110165692	6	66818502	TXK	1809	-0.0046	34.5588	2_1	0.0018	0.161	1_2	0.0001	0.286	1_1	-0.0001	0.438	2_2	-0.0025	0.116
rs110984572	14	468124	PPP1R16A_FOXH1	rs42353559	1	88779135	ENSBTAG00000048417_U6	1804	-0.0045	34.5588	2_1	0.0019	0.156	1_2	0.0002	0.299	1_1	-0.0001	0.425	2_2	-0.0024	0.121
rs110984572	14	468124	PPP1R16A_FOXH1	rs135725922	6	36681743	PKD2_SPP1	1806	-0.0045	34.5588	2_1	0.0026	0.126	1_1	0.0002	0.357	1_2	-0.0002	0.366	2_2	-0.0022	0.151
rs110984572	14	468124	PPP1R16A_FOXH1	rs110967415	6	62001816	GRXCR1_ENSBTAG00000051163	1808	-0.0045	34.5588	2_1	0.0015	0.145	1_2	0.0007	0.345	1_1	-0.0006	0.378	2_2	-0.0017	0.132
rs110984572	14	468124	PPP1R16A_FOXH1	rs209406750	13	10194810	KIF16B	1811	-0.0046	34.5588	2_1	0.0027	0.0992	1_2	0.0001	0.449	1_1	-0.0002	0.274	2_2	-0.0015	0.177
rs110984572	14	468124	PPP1R16A_FOXH1	rs110938725	1	74955005	FGF12	1803	-0.0058	34.5588	2_1	0.005	0.0476	1_1	0.0002	0.143	1_2	-0.0001	0.58	2_2	-0.001	0.229
rs110984572	14	468124	PPP1R16A_FOXH1	rs109043913	17	8021028	DCLK2(d)	1812	-0.0052	34.5588	2_1	0.0033	0.0658	1_2	0.0002	0.545	1_1	-0.0007	0.179	2_2	-0.001	0.211
rs110984572	14	468124	PPP1R16A_FOXH1	rs109845542	9	97898303	PRKN	1985	-0.0048	34.0116	2_1	0.0021	0.184	1_1	0.0004	0.523	1_2	-0.001	0.2	2_2	-0.0041	0.0925
rs110984572	14	468124	PPP1R16A_FOXH1	rs3423190381	5	9784723	OTOGL	1981	-0.0051	34.0116	2_1	0.0014	0.199	1_1	0	0.539	1_2	0	0.184	2_2	-0.0037	0.0785
rs110984572	14	468124	PPP1R16A_FOXH1	rs43308752	17	28234462	7SK_ENSBTAG00000049817	1988	-0.0046	34.0116	2_1	0.0021	0.168	1_1	0.0002	0.469	1_2	-0.0004	0.254	2_2	-0.003	0.109
rs110984572	14	468124	PPP1R16A_FOXH1	rs137698478	17	27439736	blank	1987	-0.0045	34.0116	2_1	0.0023	0.154	1_1	0.0002	0.436	1_2	-0.0004	0.287	2_2	-0.0028	0.122
rs110984572	14	468124	PPP1R16A_FOXH1	rs41656693	6	58746181	SMIM14	1982	0.0044	34.0116	2_2	0.0031	0.128	1_2	0.0007	0.383	1_1	-0.0008	0.341	2_1	-0.0028	0.148
rs110984572	14	468124	PPP1R16A_FOXH1	rs43424011	5	7320087	NAV3	1980	-0.0045	34.0116	2_1	0.0016	0.168	1_2	0.0002	0.27	1_1	-0.0001	0.454	2_2	-0.0025	0.109
rs110984572	14	468124	PPP1R16A_FOXH1	rs109358717	1	34927781	bta-mir-2285cm_VGLL3	1978	0.0104	34.0116	2_2	0.0077	0.0131	1_1	0.0001	0.688	2_1	-0.0004	0.264	1_2	-0.0022	0.0357
rs110984572	14	468124	PPP1R16A_FOXH1	rs109547634	28	9648302	5S_rRNA_RYR2	1989	-0.0044	34.0116	2_1	0.0022	0.135	1_2	0	0.35	1_1	0	0.374	2_2	-0.0022	0.142
rs110984572	14	468124	PPP1R16A_FOXH1	rs135029160	6	66376834	CORIN	1983	0.0045	34.0116	2_2	0.0019	0.145	1_1	0.0002	0.329	1_2	-0.0002	0.394	2_1	-0.0021	0.132
rs110984572	14	468124	PPP1R16A_FOXH1	rs136979224	6	95194673	CFAP299_ENSBTAG00000054713	1984	0.0044	34.0116	2_2	0.0016	0.146	1_1	0.0005	0.339	1_2	-0.0005	0.384	2_1	-0.0018	0.131
rs110984572	14	468124	PPP1R16A_FOXH1	rs136370835	29	48750824	CDKN1C_KCNQ1	1990	-0.0046	34.0116	2_1	0.0028	0.0971	1_2	0.0001	0.453	1_1	-0.0002	0.27	2_2	-0.0015	0.18
rs110984572	14	468124	PPP1R16A_FOXH1	rs110863034	3	115571668	AGAP1	1979	0.0055	34.0116	2_2	0.0058	0.0497	1_2	0.0012	0.163	1_1	-0.0003	0.56	2_1	-0.0013	0.227
rs110984572	14	468124	PPP1R16A_FOXH1	rs41807899	16	52229599	FHAD1	1986	0.0058	34.0116	2_2	0.0053	0.0457	1_2	0.0004	0.14	1_1	-0.0001	0.583	2_1	-0.001	0.231
rs110984572	14	468124	PPP1R16A_FOXH1	rs42986603	7	1040253	RASGEF1C	2161	-0.0104	33.4686	2_1	0.0007	0.261	1_1	0	0.693	1_2	-0.0005	0.0298	2_2	-0.0103	0.0164
rs110984572	14	468124	PPP1R16A_FOXH1	rs41636227	2	46429664	LOC104968526	2155	0.0091	33.4686	2_2	0.0006	0.258	1_1	0.0004	0.0396	1_2	0	0.684	2_1	-0.0081	0.0188
rs110984572	14	468124	PPP1R16A_FOXH1	rs381311750	6	85472679	HSTN	2160	-0.0077	33.4686	2_1	0.0008	0.249	1_1	0	0.666	1_2	-0.0005	0.057	2_2	-0.0074	0.0281
rs110984572	14	468124	PPP1R16A_FOXH1	rs109299401	6	85451221	CSN2	2159	0.0077	33.4686	2_2	0.0008	0.249	1_2	0	0.666	1_1	-0.0005	0.057	2_1	-0.0074	0.028
rs110984572	14	468124	PPP1R16A_FOXH1	rs42657382	17	31148800	ENSBTAG00000048363(u)	2165	-0.0056	33.4686	2_1	0.0009	0.222	1_2	0.0008	0.138	1_1	-0.0002	0.585	2_2	-0.0036	0.0551
rs110984572	14	468124	PPP1R16A_FOXH1	rs110045777	25	324001	AXIN1	2166	0.0046	33.4686	2_2	0.0017	0.176	1_2	0	0.483	1_1	-0.0001	0.241	2_1	-0.003	0.1
rs110984572	14	468124	PPP1R16A_FOXH1	rs136713850	12	86338161	ATP11A	2162	-0.0044	33.4686	2_1	0.0023	0.139	1_1	0.0001	0.388	1_2	-0.0001	0.335	2_2	-0.0023	0.138
rs110984572	14	468124	PPP1R16A_FOXH1	rs3423192159	5	10144676	PTPRQ	2158	0.0044	33.4686	2_2	0.0024	0.134	1_2	0.0001	0.376	1_1	-0.0001	0.348	2_1	-0.0022	0.142
rs110984572	14	468124	PPP1R16A_FOXH1	rs109658988	13	12843979	USP6NL_CELF2	2163	0.0044	33.4686	2_2	0.0033	0.107	1_2	0.0005	0.316	1_1	-0.0004	0.407	2_1	-0.0021	0.17
rs110984572	14	468124	PPP1R16A_FOXH1	rs110900423	29	46412853	TPCN2	2167	-0.0045	33.4686	2_1	0.0018	0.144	1_2	0.0003	0.335	1_1	-0.0003	0.388	2_2	-0.002	0.133
rs110984572	14	468124	PPP1R16A_FOXH1	rs41626147	5	658468	bta-mir-2284y-6_TSPAN8	2157	-0.0044	33.4686	2_1	0.003	0.108	1_1	0.0003	0.309	1_2	-0.0002	0.414	2_2	-0.0019	0.169
rs110984572	14	468124	PPP1R16A_FOXH1	rs137268197	2	64424306	NCKAP5	2156	0.0044	33.4686	2_2	0.0015	0.142	1_1	0.0006	0.353	1_2	-0.0006	0.371	2_1	-0.0016	0.135
rs110984572	14	468124	PPP1R16A_FOXH1	rs29016438	17	26566646	blank	2164	-0.0046	33.4686	2_1	0.0033	0.0883	1_1	0.0002	0.255	1_2	-0.0001	0.469	2_2	-0.0016	0.188
rs110984572	14	468124	PPP1R16A_FOXH1	rs383383092	6	85472477	HSTN	2372	-0.0076	32.93	2_1	0.0008	0.249	1_1	0.0001	0.666	1_2	-0.0005	0.0571	2_2	-0.0073	0.0281
rs110984572	14	468124	PPP1R16A_FOXH1	rs42224962	6	65774333	GABRB1	2370	-0.0074	32.93	1_2	0.0019	0.0687	2_1	0.0005	0.251	1_1	-0.0002	0.655	2_2	-0.0048	0.0262
rs110984572	14	468124	PPP1R16A_FOXH1	rs137329918	9	100258638	ENSBTAG00000050769_U6	2373	-0.0055	32.93	2_1	0.0014	0.215	1_1	0.0001	0.586	1_2	-0.0005	0.137	2_2	-0.0047	0.0624
rs110984572	14	468124	PPP1R16A_FOXH1	rs110136625	2	127206382	STMN1_PAQR7	2367	-0.005	32.93	2_1	0.0016	0.2	1_1	0.0001	0.548	1_2	-0.0004	0.175	2_2	-0.004	0.0771
rs110984572	14	468124	PPP1R16A_FOXH1	rs137254796	6	83963293	TMPRSS11E	2371	-0.0046	32.93	2_1	0.0021	0.169	1_1	0.0004	0.48	1_2	-0.0006	0.244	2_2	-0.0035	0.108
rs110984572	14	468124	PPP1R16A_FOXH1	rs109161923	17	32429584	FAT4	2378	-0.0055	32.93	1_2	0.0011	0.138	2_1	0.0008	0.223	1_1	-0.0003	0.586	2_2	-0.0033	0.0533
rs110984572	14	468124	PPP1R16A_FOXH1	rs109496638	6	59551603	RBM47	2369	0.0044	32.93	2_2	0.0022	0.155	1_2	0.0002	0.436	1_1	-0.0003	0.287	2_1	-0.0028	0.121
rs110984572	14	468124	PPP1R16A_FOXH1	rs41958909	20	67846798	ADAMTS16	2380	0.0043	32.93	2_2	0.0028	0.13	1_2	0.0005	0.379	1_1	-0.0005	0.344	2_1	-0.0026	0.146
rs110984572	14	468124	PPP1R16A_FOXH1	rs43708498	17	28276580	7SK_ENSBTAG00000049817	2377	-0.0043	32.93	2_1	0.0025	0.139	1_1	0.0003	0.398	1_2	-0.0004	0.325	2_2	-0.0025	0.137
rs110984572	14	468124	PPP1R16A_FOXH1	rs42353606	1	88750485	ENSBTAG00000048417_U6	2366	-0.0044	32.93	2_1	0.0023	0.141	1_1	0.0001	0.395	1_2	-0.0002	0.328	2_2	-0.0024	0.135
rs110984572	14	468124	PPP1R16A_FOXH1	rs41635288	17	12449485	ZNF827	2376	0.0044	32.93	2_2	0.0024	0.117	1_1	0.0001	0.4	1_2	-0.0002	0.323	2_1	-0.0017	0.159
rs110984572	14	468124	PPP1R16A_FOXH1	rs110212322	1	65647815	STXBP5L	2365	0.0096	32.93	2_2	0.0075	0.0142	1_1	0.0001	0.684	2_1	-0.0004	0.262	1_2	-0.0017	0.0397
rs110984572	14	468124	PPP1R16A_FOXH1	rs43226739	1	29576850	GBE1(d)	2364	-0.0045	32.93	2_1	0.0026	0.0949	1_2	0.0002	0.464	1_1	-0.0003	0.26	2_2	-0.0014	0.182
rs110984572	14	468124	PPP1R16A_FOXH1	rs137387972	3	49163465	ABCD3_ARHGAP29	2368	-0.0044	32.93	2_1	0.002	0.113	1_2	0.0004	0.425	1_1	-0.0006	0.298	2_2	-0.0014	0.164
rs110984572	14	468124	PPP1R16A_FOXH1	rs110280528	23	12106079	BTBD9	2381	-0.0044	32.93	1_2	0.0011	0.398	2_1	0.001	0.133	2_2	-0.001	0.144	1_1	-0.0014	0.326
rs110984572	14	468124	PPP1R16A_FOXH1	rs41608551	16	45364374	ERRFI1	2375	-0.0053	32.93	2_1	0.0042	0.0539	1_2	0	0.569	1_1	-0.0002	0.155	2_2	-0.0009	0.223
rs110984572	14	468124	PPP1R16A_FOXH1	rs110966199	16	45255381	ENSBTAG00000050082_ERRFI1	2374	0.0057	32.93	2_2	0.0044	0.0463	1_1	0.0001	0.592	1_2	-0.0004	0.131	2_1	-0.0008	0.23
rs110984572	14	468124	PPP1R16A_FOXH1	rs29010108	20	53347823	CDH18	2379	-0.0074	32.93	2_1	0.0063	0.0249	1_2	0.0001	0.65	1_1	-0.0005	0.0737	2_2	-0.0006	0.252
rs110984572	14	468124	PPP1R16A_FOXH1	rs43427921	5	8912181	SYT1	2607	0.0046	32.3957	2_2	0.0017	0.183	1_2	0.0002	0.509	1_1	-0.0004	0.214	2_1	-0.0036	0.0933
rs110984572	14	468124	PPP1R16A_FOXH1	rs136552476	1	12691827	blank	2598	0.0048	32.3957	2_2	0.0013	0.196	1_1	0.0003	0.199	1_2	-0.0001	0.525	2_1	-0.0031	0.0811
rs110984572	14	468124	PPP1R16A_FOXH1	rs134942945	31	60116582	TRPC5	2618	-0.0046	32.3957	2_1	0.0019	0.168	1_1	0.0001	0.466	1_2	-0.0002	0.257	2_2	-0.003	0.109
rs110984572	14	468124	PPP1R16A_FOXH1	rs42803894	1	63694804	IGSF11(u)	2601	-0.0044	32.3957	2_1	0.0018	0.167	1_1	0	0.46	1_2	-0.0001	0.263	2_2	-0.0027	0.109
rs110984572	14	468124	PPP1R16A_FOXH1	rs134308352	6	114377907	ABLIM2	2609	0.0044	32.3957	2_2	0.0032	0.116	1_2	0.0006	0.344	1_1	-0.0005	0.379	2_1	-0.0024	0.161
rs110984572	14	468124	PPP1R16A_FOXH1	rs42827893	17	3456928	DCHS2_SFRP2	2614	0.0057	32.3957	2_2	0.0026	0.0485	1_1	0.0004	0.606	2_1	-0.0006	0.228	1_2	-0.0022	0.118
rs110984572	14	468124	PPP1R16A_FOXH1	rs109618888	1	35401745	CHMP2B	2599	0.0044	32.3957	2_2	0.0024	0.13	1_2	0	0.362	1_1	-0.0001	0.361	2_1	-0.002	0.147
rs110984572	14	468124	PPP1R16A_FOXH1	rs136827441	1	35440283	POU1F1(d)	2600	0.0044	32.3957	2_2	0.0024	0.13	1_2	0	0.362	1_1	-0.0001	0.361	2_1	-0.002	0.147
rs110984572	14	468124	PPP1R16A_FOXH1	rs136228216	9	100914251	ENSBTAG00000051317	2610	0.0044	32.3957	2_2	0.0024	0.122	1_2	0	0.339	1_1	0	0.385	2_1	-0.0019	0.155
rs110984572	14	468124	PPP1R16A_FOXH1	rs41575648	1	65625274	STXBP5L	2602	-0.0043	32.3957	2_1	0.0022	0.127	1_2	0.0001	0.375	1_1	-0.0002	0.348	2_2	-0.0018	0.149
rs110984572	14	468124	PPP1R16A_FOXH1	rs110916024	2	128428771	RCAN3_NIPAL3	2604	-0.0043	32.3957	2_1	0.0021	0.13	1_2	0.0002	0.369	1_1	-0.0002	0.355	2_2	-0.0018	0.146
rs110984572	14	468124	PPP1R16A_FOXH1	rs41960397	20	68031767	ADAMTS16_ENSBTAG00000045462	2617	-0.0044	32.3957	2_1	0.0024	0.114	1_2	0.0001	0.406	1_1	-0.0001	0.317	2_2	-0.0018	0.162
rs110984572	14	468124	PPP1R16A_FOXH1	rs110722469	5	22887027	LOC107132465	2608	0.0045	32.3957	2_2	0.003	0.102	1_2	0.0001	0.29	1_1	-0.0001	0.433	2_1	-0.0017	0.175
rs110984572	14	468124	PPP1R16A_FOXH1	rs136444004	13	42248298	CST3_SYNDIG1	2611	-0.0044	32.3957	2_1	0.0012	0.161	1_2	0.0009	0.309	1_1	-0.0007	0.415	2_2	-0.0017	0.116
rs110984572	14	468124	PPP1R16A_FOXH1	rs133583771	3	49229422	ABCD3_ARHGAP29	2606	0.0043	32.3957	2_2	0.0018	0.123	1_1	0.0004	0.398	1_2	-0.0005	0.325	2_1	-0.0015	0.154
rs110984572	14	468124	PPP1R16A_FOXH1	rs109656792	16	15481730	BRINP3	2613	0.0045	32.3957	2_2	0.003	0.0917	1_1	0	0.465	1_2	0	0.258	2_1	-0.0015	0.185
rs110984572	14	468124	PPP1R16A_FOXH1	rs41616387	15	53012685	FAM168A	2612	0.0044	32.3957	2_2	0.0026	0.0986	1_1	0.0002	0.453	1_2	-0.0003	0.27	2_1	-0.0014	0.178
rs110984572	14	468124	PPP1R16A_FOXH1	rs41614522	2	55843399	LRP1B	2603	-0.0044	32.3957	2_1	0.0019	0.113	1_2	0.0005	0.429	1_1	-0.0007	0.295	2_2	-0.0013	0.164
rs110984572	14	468124	PPP1R16A_FOXH1	rs108956834	3	44454674	PLPPR5_SNX7	2605	0.0051	32.3957	2_2	0.0038	0.0623	1_1	0	0.546	1_2	-0.0001	0.178	2_1	-0.0011	0.214
rs110984572	14	468124	PPP1R16A_FOXH1	rs41838997	17	9768434	NR3C2	2616	-0.005	32.3957	2_1	0.0026	0.0699	1_2	0.0004	0.542	2_2	-0.0009	0.207	1_1	-0.0011	0.182
rs110984572	14	468124	PPP1R16A_FOXH1	rs42438948	17	7548169	LRBA	2615	0.005	32.3957	2_2	0.0029	0.0734	1_1	0.0003	0.527	1_2	-0.0008	0.196	2_1	-0.001	0.204
rs137727465	14	487527	CYHR1	rs42766480	6	87156735	GC_NPFFR2	3	0.0063	68.9249	1_1	0.0046	0.118	2_1	0.0006	0.361	2_2	-0.0007	0.362	1_2	-0.0031	0.159
rs137727465	14	487527	CYHR1	rs109210391	29	44322319	KLC2	16	-0.0132	62.1495	2_1	0.0023	0.0357	1_2	0.0006	0.261	2_2	-0.0001	0.688	1_1	-0.0102	0.0158
rs137727465	14	487527	CYHR1	rs43304498	2	41451308	KCNJ3_GALNT13	14	-0.0089	62.1495	1_2	0.0012	0.238	2_1	0.0004	0.0838	2_2	-0.0001	0.639	1_1	-0.0072	0.0387
rs137727465	14	487527	CYHR1	rs109208465	5	5756462	PHLDA1_U6	15	-0.006	62.1495	1_2	0.0028	0.153	2_2	0.0001	0.431	2_1	-0.0001	0.292	1_1	-0.0034	0.124
rs137727465	14	487527	CYHR1	rs41596003	6	43758146	PPARGC1A	20	-0.0063	61.418	1_2	0.0021	0.179	2_1	0.0002	0.234	2_2	-0.0001	0.49	1_1	-0.0038	0.0981
rs137727465	14	487527	CYHR1	rs110352004	6	87213962	GC_NPFFR2	21	-0.0059	61.418	1_2	0.0035	0.14	2_2	0.0003	0.406	2_1	-0.0005	0.317	1_1	-0.0032	0.137
rs137727465	14	487527	CYHR1	rs109961025	2	54049623	KYNU_5S_rRNA	28	0.0097	59.9679	1_1	0.001	0.246	2_2	0.0005	0.0648	2_1	-0.0001	0.658	1_2	-0.0081	0.0305
rs137727465	14	487527	CYHR1	rs41615143	2	44981402	RBM43(d)	27	0.0084	59.9679	1_1	0.0012	0.235	2_2	0.0006	0.0942	2_1	-0.0001	0.629	1_2	-0.0065	0.0417
rs137727465	14	487527	CYHR1	rs109901151	6	86762457	SLC4A4	46	-0.0057	57.1187	1_2	0.0034	0.139	2_2	0.0003	0.404	2_1	-0.0005	0.32	1_1	-0.0031	0.138
rs137727465	14	487527	CYHR1	rs41655377	6	89309329	EREG	47	0.0057	57.1187	1_1	0.0033	0.125	2_1	0.0001	0.357	2_2	-0.0001	0.367	1_2	-0.0026	0.152
rs137727465	14	487527	CYHR1	rs137302420	6	86751807	SLC4A4	61	0.0057	55.7198	1_1	0.0034	0.139	2_1	0.0003	0.403	2_2	-0.0005	0.32	1_2	-0.0031	0.138
rs137727465	14	487527	CYHR1	rs109512265	6	86753255	SLC4A4	62	-0.0058	55.7198	1_2	0.0034	0.139	2_2	0.0003	0.403	2_1	-0.0005	0.32	1_1	-0.0031	0.138
rs137727465	14	487527	CYHR1	rs110953922	6	86755896	SLC4A4	63	-0.0058	55.7198	1_2	0.0034	0.139	2_2	0.0003	0.403	2_1	-0.0005	0.32	1_1	-0.0031	0.138
rs137727465	14	487527	CYHR1	rs42968516	2	43076981	RPRM_ENSBTAG00000012816	90	0.0067	54.338	1_1	0.0016	0.212	2_2	0.0001	0.147	2_1	-0.0001	0.576	1_2	-0.005	0.0649
rs137727465	14	487527	CYHR1	rs137147462	6	87153414	GC_NPFFR2	92	-0.0056	54.338	1_2	0.0042	0.133	2_2	0.0007	0.406	2_1	-0.0012	0.317	1_1	-0.0034	0.144
rs137727465	14	487527	CYHR1	rs43240574	1	65763047	STXBP5L	89	-0.0056	54.338	1_2	0.0023	0.155	2_1	0.0003	0.299	2_2	-0.0002	0.424	1_1	-0.0029	0.122
rs137727465	14	487527	CYHR1	rs132964769	6	91397116	SHROOM3	93	-0.0057	54.338	1_2	0.0036	0.124	2_2	0.0003	0.361	2_1	-0.0003	0.362	1_1	-0.0027	0.153
rs137727465	14	487527	CYHR1	rs137444512	5	1183045	LGR5	91	0.0057	54.338	1_1	0.0019	0.156	2_2	0.0007	0.311	2_1	-0.0006	0.412	1_2	-0.0025	0.121
rs137727465	14	487527	CYHR1	rs110436636	11	103243510	LOC100848610	94	0.0056	54.338	1_1	0.003	0.116	2_2	0.0002	0.403	2_1	-0.0003	0.32	1_2	-0.0021	0.161
rs137727465	14	487527	CYHR1	rs110766805	17	37433291	FSTL5_ENSBTAG00000016059	110	0.0075	53.6535	2_2	0.0014	0.113	1_1	0.001	0.232	2_1	-0.0003	0.61	1_2	-0.0049	0.045
rs137727465	14	487527	CYHR1	rs110434046	6	87184768	GC_NPFFR2	107	-0.0057	53.6535	1_2	0.0033	0.161	2_2	0.0004	0.473	2_1	-0.0011	0.25	1_1	-0.004	0.115
rs137727465	14	487527	CYHR1	rs110180463	11	103257948	PAEP	109	0.0056	53.6535	1_1	0.003	0.116	2_2	0.0002	0.404	2_1	-0.0003	0.32	1_2	-0.0021	0.161
rs137727465	14	487527	CYHR1	rs109685843	6	89408744	AREG_BTC	108	0.0059	53.6535	1_1	0.0042	0.093	2_1	0.0002	0.274	2_2	-0.0002	0.449	1_2	-0.002	0.184
rs137727465	14	487527	CYHR1	rs109730277	2	57282894	LRP1B_ENSBTAG00000052556	106	0.0056	53.6535	1_1	0.0027	0.118	2_2	0.0004	0.405	2_1	-0.0005	0.319	1_2	-0.002	0.159
rs137727465	14	487527	CYHR1	rs109684145	6	87842382	ADAMTS3_SNORD42	119	0.0059	52.9732	1_1	0.0022	0.179	2_1	0	0.495	2_2	-0.0001	0.229	1_2	-0.0037	0.098
rs137727465	14	487527	CYHR1	rs132683413	6	91364098	SHROOM3	120	-0.0056	52.9732	1_2	0.0032	0.15	2_2	0.0004	0.437	2_1	-0.0007	0.286	1_1	-0.0035	0.127
rs137727465	14	487527	CYHR1	rs109034709	6	87316810	NPFFR2	133	-0.0057	52.2973	1_2	0.0033	0.161	2_2	0.0004	0.473	2_1	-0.0011	0.25	1_1	-0.0039	0.115
rs137727465	14	487527	CYHR1	rs41633081	1	66133173	HCLS1	132	-0.0059	52.2973	1_2	0.0018	0.19	2_1	0.0002	0.207	2_2	-0.0001	0.516	1_1	-0.0038	0.0868
rs137727465	14	487527	CYHR1	rs41591081	6	90103125	PARM1_RCHY1	149	-0.0054	51.6256	1_2	0.0032	0.122	2_2	0	0.344	2_1	0	0.379	1_1	-0.0023	0.155
rs137727465	14	487527	CYHR1	rs108978762	6	84916418	LOC781553	161	-0.0069	50.9582	1_2	0.0013	0.221	2_1	0.0003	0.127	2_2	-0.0001	0.596	1_1	-0.0053	0.0555
rs137727465	14	487527	CYHR1	rs134668938	2	44170046	CACNB4	160	0.0064	50.9582	1_1	0.0017	0.206	2_1	0	0.565	2_2	-0.0001	0.159	1_2	-0.0048	0.0705
rs137727465	14	487527	CYHR1	rs42188448	6	87787762	ADAMTS3_SNORD42	162	-0.0055	50.9582	1_2	0.0032	0.105	2_1	0.0001	0.431	2_2	-0.0003	0.292	1_1	-0.0019	0.172
rs137727465	14	487527	CYHR1	rs110693558	2	47237065	KIF5C	204	-0.0053	48.9817	1_2	0.0023	0.153	2_1	0.0002	0.303	2_2	-0.0002	0.42	1_1	-0.0027	0.123
rs137727465	14	487527	CYHR1	rs109625649	11	103259232	PAEP	206	0.0054	48.9817	1_1	0.0029	0.111	2_2	0.0002	0.417	2_1	-0.0004	0.306	1_2	-0.0019	0.165
rs137727465	14	487527	CYHR1	rs41570661	2	57114630	LRP1B(d)	205	-0.0053	48.9817	1_2	0.0025	0.117	2_1	0.0004	0.409	2_2	-0.0006	0.315	1_1	-0.0018	0.16
rs137727465	14	487527	CYHR1	rs267239376	2	58321957	ENSBTAG00000017629	226	0.0084	48.3314	2_2	0.0011	0.0741	1_1	0.0008	0.245	2_1	-0.0001	0.649	1_2	-0.0064	0.0316
rs137727465	14	487527	CYHR1	rs136418979	6	49876169	U6_PCDH7	228	-0.0091	48.3314	2_1	0.0019	0.0667	1_2	0.0007	0.25	2_2	-0.0002	0.656	1_1	-0.0063	0.0267
rs137727465	14	487527	CYHR1	rs110975723	17	28334332	ENSBTAG00000049817_C17H4orf33	230	-0.0058	48.3314	1_2	0.002	0.191	2_2	0.0001	0.529	2_1	-0.0003	0.195	1_1	-0.0042	0.0856
rs137727465	14	487527	CYHR1	rs109706757	5	4507251	KCNC2	227	0.0054	48.3314	1_1	0.0029	0.115	2_2	0.0001	0.402	2_1	-0.0002	0.321	1_2	-0.0021	0.162
rs137727465	14	487527	CYHR1	rs110641366	11	103259143	PAEP	229	-0.0054	48.3314	1_2	0.0029	0.111	2_1	0.0002	0.417	2_2	-0.0004	0.306	1_1	-0.0019	0.166
rs137727465	14	487527	CYHR1	rs136201096	2	38858032	ACVR1C_CYTIP	255	0.008	47.6854	1_1	0.001	0.241	2_2	0.0008	0.0833	2_1	-0.0001	0.64	1_2	-0.0061	0.036
rs137727465	14	487527	CYHR1	rs135881591	2	46666827	LYPD6	256	-0.0054	47.6854	1_2	0.0022	0.168	2_1	0	0.26	2_2	0	0.463	1_1	-0.0032	0.109
rs137727465	14	487527	CYHR1	rs110086545	6	43664842	PPARGC1A	277	0.0068	47.0437	1_1	0.0011	0.225	2_2	0.001	0.128	2_1	-0.0002	0.595	1_2	-0.0046	0.0522
rs137727465	14	487527	CYHR1	rs42606217	6	89732280	BTC_PARM1	278	-0.0055	47.0437	1_2	0.0044	0.0864	2_2	0.0005	0.261	2_1	-0.0003	0.463	1_1	-0.0019	0.19
rs137727465	14	487527	CYHR1	rs41628437	2	42853509	RPRM_ENSBTAG00000012816	297	0.0058	46.4063	1_1	0.0015	0.202	2_2	0.0003	0.18	2_1	-0.0001	0.543	1_2	-0.0038	0.0752
rs137727465	14	487527	CYHR1	rs109318971	6	89111606	MTHFD2L	299	0.0052	46.4063	1_1	0.0029	0.143	2_1	0.0002	0.408	2_2	-0.0003	0.316	1_2	-0.0028	0.133
rs137727465	14	487527	CYHR1	rs43312105	2	57210187	LRP1B(d)	298	-0.0052	46.4063	1_2	0.0025	0.118	2_1	0.0004	0.408	2_2	-0.0006	0.315	1_1	-0.0018	0.159
rs137727465	14	487527	CYHR1	rs43243149	1	62305513	bta-mir-2285de(u)	296	0.0052	46.4063	1_1	0.0029	0.106	2_2	0.0002	0.431	2_1	-0.0004	0.292	1_2	-0.0018	0.17
rs137727465	14	487527	CYHR1	rs109682027	6	94633950	ANTXR2	300	0.0057	46.4063	1_1	0.0037	0.0795	2_2	0.0002	0.501	2_1	-0.0004	0.221	1_2	-0.0014	0.198
rs137727465	14	487527	CYHR1	rs110927481	2	125533143	PPP1R8	319	-0.0052	45.7732	1_2	0.0034	0.139	2_2	0.0005	0.41	2_1	-0.0008	0.314	1_1	-0.003	0.138
rs137727465	14	487527	CYHR1	rs133267472	5	1967617	TRHDE	320	-0.0053	45.7732	1_2	0.0014	0.171	2_1	0.001	0.28	2_2	-0.0006	0.443	1_1	-0.0023	0.107
rs137727465	14	487527	CYHR1	rs111029489	11	103297892	LCN9_KCNT1	321	0.0052	45.7732	1_1	0.0025	0.108	2_2	0.0005	0.436	2_1	-0.0007	0.288	1_2	-0.0016	0.169
rs137727465	14	487527	CYHR1	rs43233287	1	64391625	PLA1A	348	0.0062	45.1443	1_1	0.0014	0.213	2_2	0.0001	0.146	2_1	0	0.577	1_2	-0.0046	0.0635
rs137727465	14	487527	CYHR1	rs41632459	2	135468710	PADI1_5S_rRNA	350	0.0054	45.1443	1_1	0.0024	0.176	2_1	0.0003	0.503	2_2	-0.0008	0.22	1_2	-0.0041	0.1
rs137727465	14	487527	CYHR1	rs135147060	6	58716078	SMIM14	351	-0.0058	45.1443	1_2	0.0014	0.204	2_1	0.0005	0.177	2_2	-0.0002	0.546	1_1	-0.0038	0.073
rs137727465	14	487527	CYHR1	rs135660402	7	92077521	7SK_ENSBTAG00000048629	352	0.0061	45.1443	1_1	0.0011	0.214	2_2	0.001	0.159	2_1	-0.0003	0.564	1_2	-0.0038	0.063
rs137727465	14	487527	CYHR1	rs41624599	2	57033211	LRP1B(d)	349	0.0054	45.1443	1_1	0.0016	0.186	2_2	0.0004	0.222	2_1	-0.0002	0.501	1_2	-0.0032	0.0905
rs137727465	14	487527	CYHR1	rs135007365	17	3296153	DCHS2	353	-0.0061	45.1443	1_2	0.0035	0.0642	2_1	0.0004	0.554	1_1	-0.001	0.213	2_2	-0.0012	0.169
rs137727465	14	487527	CYHR1	rs109197644	2	128627263	GRHL3_U6	388	-0.0051	44.5197	1_2	0.0022	0.149	2_1	0.0002	0.316	2_2	-0.0002	0.408	1_1	-0.0025	0.127
rs137727465	14	487527	CYHR1	rs110405355	17	36073473	TRPC3_FSTL5	433	-0.0055	43.8995	1_2	0.0015	0.191	2_1	0.0005	0.211	2_2	-0.0002	0.512	1_1	-0.0033	0.0855
rs137727465	14	487527	CYHR1	rs29027574	1	34360152	CADM2_bta-mir-2285cm	431	-0.005	43.8995	1_2	0.0026	0.148	2_2	0.0001	0.419	2_1	-0.0003	0.304	1_1	-0.0029	0.128
rs137727465	14	487527	CYHR1	rs110694875	6	87405290	NPFFR2_ADAMTS3	432	0.005	43.8995	1_1	0.0033	0.134	2_1	0.0005	0.395	2_2	-0.0007	0.328	1_2	-0.0028	0.142
rs137727465	14	487527	CYHR1	rs41655233	7	61681361	LOC112447558	475	0.0101	43.2835	2_2	0.0014	0.0437	1_1	0.0006	0.258	2_1	-0.0001	0.679	1_2	-0.008	0.0192
rs137727465	14	487527	CYHR1	rs41640750	2	36960974	BAZ2B	473	-0.0074	43.2835	1_2	0.001	0.238	2_1	0.0006	0.0901	2_2	-0.0001	0.633	1_1	-0.0057	0.0389
rs137727465	14	487527	CYHR1	rs43235106	1	64527662	CFAP91	472	-0.0051	43.2835	1_2	0.0017	0.164	2_1	0.0006	0.288	2_2	-0.0004	0.435	1_1	-0.0024	0.113
rs137727465	14	487527	CYHR1	rs110308315	2	57013893	LRP1B(d)	474	0.005	43.2835	1_1	0.0019	0.122	2_2	0.0007	0.406	2_1	-0.0008	0.317	1_2	-0.0015	0.155
rs137727465	14	487527	CYHR1	rs136988751	8	95359127	FKTN	522	0.0064	42.6718	2_2	0.0016	0.134	1_1	0.0008	0.226	2_1	-0.0004	0.589	1_2	-0.0036	0.0508
rs137727465	14	487527	CYHR1	rs41636557	17	23043010	ENSBTAG00000033967(u)	525	-0.0051	42.6718	1_2	0.0022	0.166	2_2	0.0001	0.464	2_1	-0.0002	0.259	1_1	-0.0032	0.11
rs137727465	14	487527	CYHR1	rs42620173	5	178594	ENSBTAG00000027770(u)	521	0.005	42.6718	1_1	0.002	0.158	2_2	0.0002	0.294	2_1	-0.0002	0.429	1_2	-0.0026	0.119
rs137727465	14	487527	CYHR1	rs43235984	1	64627775	NR1I2	520	0.005	42.6718	1_1	0.0017	0.165	2_2	0.0005	0.282	2_1	-0.0003	0.442	1_2	-0.0025	0.112
rs137727465	14	487527	CYHR1	rs109816251	11	103230152	ENSBTAG00000000893_ENSBTAG00000048091	523	0.005	42.6718	1_1	0.0028	0.108	2_2	0.0002	0.427	2_1	-0.0003	0.296	1_2	-0.0017	0.169
rs137727465	14	487527	CYHR1	rs110469089	1	62269764	bta-mir-2285de(u)	519	-0.0052	42.6718	1_2	0.0029	0.0945	2_1	0.0003	0.465	2_2	-0.0005	0.258	1_1	-0.0015	0.182
rs137727465	14	487527	CYHR1	rs133763052	11	103280350	GLT6D1_LCN9	524	-0.0053	42.6718	1_2	0.003	0.0875	2_1	0.0003	0.487	2_2	-0.0007	0.236	1_1	-0.0014	0.189
rs137727465	14	487527	CYHR1	rs110885484	5	5193679	LOC104972322	547	0.0054	42.0644	1_1	0.0036	0.0843	2_2	0	0.482	2_1	-0.0001	0.24	1_2	-0.0016	0.193
rs137727465	14	487527	CYHR1	rs110761187	6	43810052	PPARGC1A	596	-0.0059	41.4612	1_2	0.001	0.217	2_1	0.001	0.152	2_2	-0.0003	0.571	1_1	-0.0037	0.06
rs137727465	14	487527	CYHR1	rs110646641	2	47186650	LYPD6B	594	-0.0049	41.4612	1_2	0.0027	0.136	2_2	0	0.382	2_1	-0.0001	0.341	1_1	-0.0024	0.141
rs137727465	14	487527	CYHR1	rs134693220	17	60958626	ENSBTAG00000051737	597	-0.005	41.4612	1_2	0.0013	0.176	2_1	0.001	0.266	2_2	-0.0006	0.458	1_1	-0.0022	0.1
rs137727465	14	487527	CYHR1	rs3423180008	5	58714	ENSBTAG00000027770(u)	595	-0.0049	41.4612	1_2	0.0021	0.139	2_1	0.0004	0.349	2_2	-0.0003	0.374	1_1	-0.0021	0.138
rs137727465	14	487527	CYHR1	rs43430442	5	8473627	ENSBTAG00000054750	657	0.0054	40.8624	1_1	0.0015	0.197	2_1	0	0.538	2_2	0	0.186	1_2	-0.0039	0.0794
rs137727465	14	487527	CYHR1	rs136009799	2	38361399	UPP2_U6	655	0.005	40.8624	1_1	0.0019	0.175	2_1	0	0.479	2_2	0	0.244	1_2	-0.0032	0.102
rs137727465	14	487527	CYHR1	rs43235951	1	64645261	GSK3B	654	-0.0048	40.8624	1_2	0.0026	0.121	2_1	0.0001	0.391	2_2	-0.0002	0.332	1_1	-0.0019	0.156
rs137727465	14	487527	CYHR1	rs137144989	2	49259529	ENSBTAG00000012376(u)	656	0.0054	40.8624	1_1	0.0034	0.0749	2_2	0.0002	0.518	2_1	-0.0006	0.205	1_2	-0.0012	0.202
rs137727465	14	487527	CYHR1	rs42608963	6	53912813	blank	731	0.0053	40.2679	1_1	0.0017	0.191	2_1	0.0001	0.524	2_2	-0.0002	0.2	1_2	-0.0038	0.0861
rs137727465	14	487527	CYHR1	rs41582943	2	50124025	U6_ENSBTAG00000054108	730	-0.0056	40.2679	1_2	0.0042	0.0617	2_1	0.0001	0.546	2_2	-0.0002	0.177	1_1	-0.0012	0.215
rs137727465	14	487527	CYHR1	rs42418310	17	8117645	IQCM	732	-0.006	40.2679	1_2	0.0043	0.0558	2_1	0.0001	0.566	2_2	-0.0005	0.157	1_1	-0.0011	0.221
rs137727465	14	487527	CYHR1	rs41870500	6	88367742	ANKRD17_ALB	802	0.0066	39.6776	1_1	0.0011	0.231	2_1	0	0.623	2_2	-0.0001	0.0997	1_2	-0.0057	0.0454
rs137727465	14	487527	CYHR1	rs29023972	6	44545423	LOC112447152	800	-0.0052	39.6776	1_2	0.0016	0.19	2_1	0	0.205	2_2	0	0.518	1_1	-0.0036	0.0863
rs137727465	14	487527	CYHR1	rs109393181	7	92108118	7SK_ENSBTAG00000048629	804	-0.0056	39.6776	1_2	0.001	0.211	2_1	0.0009	0.167	2_2	-0.0003	0.556	1_1	-0.0034	0.0658
rs137727465	14	487527	CYHR1	rs42254119	5	1325691	TMEM19	799	0.0049	39.6776	1_1	0.0015	0.168	2_2	0.0007	0.28	2_1	-0.0004	0.443	1_2	-0.0023	0.109
rs137727465	14	487527	CYHR1	rs41864680	18	36012103	CDH3	806	0.005	39.6776	1_1	0.0038	0.0932	2_1	0.0005	0.278	2_2	-0.0003	0.445	1_2	-0.002	0.184
rs137727465	14	487527	CYHR1	rs109826686	6	89565623	AREG_BTC	803	-0.0049	39.6776	1_2	0.0035	0.0955	2_2	0.0002	0.276	2_1	-0.0001	0.447	1_1	-0.0017	0.181
rs137727465	14	487527	CYHR1	rs132770642	2	57312184	ENSBTAG00000052556(u)	798	0.0049	39.6776	1_1	0.0029	0.0995	2_2	0.0002	0.449	2_1	-0.0003	0.275	1_2	-0.0016	0.177
rs137727465	14	487527	CYHR1	rs133354137	6	48692898	5S_rRNA_SNORA70	801	-0.0054	39.6776	1_2	0.004	0.0702	2_1	0	0.521	2_2	-0.0001	0.202	1_1	-0.0013	0.207
rs137727465	14	487527	CYHR1	rs43095916	17	3509688	DCHS2_SFRP2	805	-0.0059	39.6776	1_2	0.0034	0.0571	2_1	0.0003	0.574	1_1	-0.0009	0.22	2_2	-0.0013	0.149
rs137727465	14	487527	CYHR1	rs110435940	2	54100579	KYNU_5S_rRNA	878	-0.006	39.0917	1_2	0.0012	0.219	2_1	0.0001	0.132	2_2	0	0.591	1_1	-0.0046	0.0574
rs137727465	14	487527	CYHR1	rs109283847	16	45093191	SLC45A1_ENSBTAG00000053468	883	0.0054	39.0917	1_1	0.0016	0.198	2_1	0.0001	0.542	2_2	-0.0002	0.181	1_2	-0.0041	0.079
rs137727465	14	487527	CYHR1	rs3423136288	2	47623579	EPC2_MBD5	877	0.0048	39.0917	1_1	0.0024	0.155	2_1	0.0001	0.436	2_2	-0.0003	0.288	1_2	-0.0028	0.121
rs137727465	14	487527	CYHR1	rs109316834	1	74688985	ENSBTAG00000053503	876	-0.0047	39.0917	1_2	0.0033	0.12	2_2	0.0005	0.353	2_1	-0.0005	0.37	1_1	-0.0025	0.157
rs137727465	14	487527	CYHR1	rs41931683	20	6700884	FAM169A	885	0.0048	39.0917	1_1	0.0016	0.162	2_2	0.0005	0.291	2_1	-0.0004	0.432	1_2	-0.0023	0.114
rs137727465	14	487527	CYHR1	rs110139290	2	55821491	LRP1B	879	-0.0048	39.0917	1_2	0.0015	0.168	2_1	0.0006	0.279	2_2	-0.0004	0.444	1_1	-0.0023	0.109
rs137727465	14	487527	CYHR1	rs110906246	17	24349356	PABPC4L(d)	884	0.0048	39.0917	1_1	0.0031	0.11	2_1	0.0002	0.316	2_2	-0.0001	0.408	1_2	-0.002	0.167
rs137727465	14	487527	CYHR1	rs3423093376	3	118060516	TWIST2	880	0.0048	39.0917	1_1	0.0027	0.118	2_2	0	0.392	2_1	0	0.331	1_2	-0.002	0.158
rs137727465	14	487527	CYHR1	rs109587345	13	13413002	CELF2(d)	882	0.0047	39.0917	1_1	0.0025	0.121	2_2	0.0002	0.39	2_1	-0.0002	0.333	1_2	-0.0019	0.155
rs137727465	14	487527	CYHR1	rs3423184237	5	9247874	PAWR	881	0.0049	39.0917	1_1	0.0034	0.0915	2_1	0.0001	0.263	2_2	-0.0001	0.46	1_2	-0.0017	0.185
rs137727465	14	487527	CYHR1	rs41929408	20	6787304	GFM2	965	0.0061	38.51	2_2	0.0012	0.125	1_1	0.0008	0.228	2_1	-0.0003	0.598	1_2	-0.0038	0.049
rs137727465	14	487527	CYHR1	rs41639307	1	8219111	blank	959	-0.0052	38.51	1_2	0.0012	0.199	2_1	0.0008	0.198	2_2	-0.0003	0.525	1_1	-0.003	0.078
rs137727465	14	487527	CYHR1	rs43460075	20	6578001	MSX2_FAM169A	964	-0.0049	38.51	1_2	0.0017	0.177	2_1	0.0002	0.243	2_2	-0.0001	0.48	1_1	-0.003	0.0998
rs137727465	14	487527	CYHR1	rs42345861	8	93946371	TOPORSL_OR13F1	961	0.0055	38.51	2_2	0.0014	0.17	1_1	0.0008	0.213	2_1	-0.0004	0.553	1_2	-0.0028	0.0635
rs137727465	14	487527	CYHR1	rs41831723	17	4021093	TMEM131L	962	0.0057	38.51	1_1	0.0021	0.0655	2_2	0.0006	0.566	1_2	-0.0007	0.212	2_1	-0.0022	0.157
rs137727465	14	487527	CYHR1	rs110942403	18	36020935	CDH3_CDH1	963	0.005	38.51	1_1	0.004	0.0843	2_1	0.0005	0.254	2_2	-0.0003	0.47	1_2	-0.0018	0.192
rs137727465	14	487527	CYHR1	rs43256975	1	107302318	C1H3orf80_ENSBTAG00000052570	960	0.0048	38.51	1_1	0.0027	0.106	2_2	0.0001	0.43	2_1	-0.0002	0.293	1_2	-0.0017	0.171
rs137727465	14	487527	CYHR1	rs133362619	16	51796918	FBLIM1	1075	0.0058	37.9327	1_1	0.0013	0.217	2_1	0.0001	0.589	2_2	-0.0002	0.135	1_2	-0.0048	0.0598
rs137727465	14	487527	CYHR1	rs41609624	5	2112640	TRHDE	1069	-0.0054	37.9327	1_2	0.0013	0.207	2_1	0.0001	0.164	2_2	0	0.559	1_1	-0.0039	0.0696
rs137727465	14	487527	CYHR1	rs109649065	2	38442344	LOC101907729	1068	0.0049	37.9327	1_1	0.0018	0.179	2_2	0	0.234	2_1	0	0.489	1_2	-0.0031	0.0979
rs137727465	14	487527	CYHR1	rs135610398	6	53172635	ENSBTAG00000050660(d)	1073	0.0047	37.9327	1_1	0.0019	0.156	2_2	0.0002	0.299	2_1	-0.0001	0.424	1_2	-0.0024	0.121
rs137727465	14	487527	CYHR1	rs42767507	6	87101644	GC_NPFFR2	1074	-0.0048	37.9327	1_2	0.0043	0.0984	2_2	0.0008	0.304	2_1	-0.0007	0.419	1_1	-0.002	0.178
rs137727465	14	487527	CYHR1	rs109272810	17	24323323	PABPC4L(d)	1076	-0.0048	37.9327	1_2	0.0031	0.11	2_2	0.0002	0.315	2_1	-0.0001	0.408	1_1	-0.002	0.167
rs137727465	14	487527	CYHR1	rs3423092999	5	9141185	PAWR	1071	0.0049	37.9327	1_1	0.0034	0.0916	2_1	0.0001	0.264	2_2	-0.0001	0.46	1_2	-0.0017	0.185
rs137727465	14	487527	CYHR1	rs3423093935	5	9359085	PPP1R12A	1072	0.0049	37.9327	1_1	0.0034	0.0916	2_1	0.0001	0.263	2_2	-0.0001	0.46	1_2	-0.0017	0.185
rs137727465	14	487527	CYHR1	rs43425810	5	5390986	ENSBTAG00000050164_PHLDA1	1070	-0.0052	37.9327	1_2	0.004	0.069	2_2	0.0001	0.202	2_1	0	0.522	1_1	-0.0014	0.208
rs137727465	14	487527	CYHR1	rs41612801	2	41758294	GALNT13	1160	0.006	37.3596	1_1	0.0017	0.221	2_1	0.0002	0.611	2_2	-0.0014	0.112	1_2	-0.006	0.0558
rs137727465	14	487527	CYHR1	rs42509675	2	53826711	KYNU	1161	0.0058	37.3596	1_1	0.0014	0.217	2_1	0.0001	0.592	2_2	-0.0004	0.132	1_2	-0.0048	0.0597
rs137727465	14	487527	CYHR1	rs41625756	6	55630581	ARAP2	1164	-0.0057	37.3596	1_2	0.0011	0.217	2_1	0.0004	0.142	2_2	-0.0001	0.581	1_1	-0.0041	0.0593
rs137727465	14	487527	CYHR1	rs3423497007	22	790165	LANCL2	1165	-0.0048	37.3596	1_2	0.0014	0.176	2_1	0.0006	0.258	2_2	-0.0003	0.465	1_1	-0.0024	0.101
rs137727465	14	487527	CYHR1	rs41590455	3	48122941	RWDD3(u)	1163	0.0046	37.3596	1_1	0.0022	0.133	2_2	0.0002	0.36	2_1	-0.0002	0.363	1_2	-0.002	0.144
rs137727465	14	487527	CYHR1	rs42323070	2	55844406	LRP1B	1162	-0.005	37.3596	1_2	0.0032	0.0797	2_1	0.0002	0.504	2_2	-0.0004	0.219	1_1	-0.0012	0.197
rs137727465	14	487527	CYHR1	rs137121861	24	61218781	PHLPP1	1279	0.0091	36.7909	2_2	0.0016	0.0469	1_1	0.0005	0.257	2_1	-0.0001	0.676	1_2	-0.0069	0.0196
rs137727465	14	487527	CYHR1	rs3423094120	2	61404353	DARS1	1273	-0.0077	36.7909	2_1	0.001	0.0658	1_2	0.0007	0.249	2_2	-0.0001	0.657	1_1	-0.006	0.0279
rs137727465	14	487527	CYHR1	rs41597201	6	59192501	ENSBTAG00000049669_RHOH	1276	-0.0064	36.7909	2_1	0.0015	0.107	1_2	0.0007	0.236	2_2	-0.0003	0.616	1_1	-0.0039	0.041
rs137727465	14	487527	CYHR1	rs110056837	6	59612719	RBM47	1277	-0.0063	36.7909	2_1	0.0016	0.113	1_2	0.0007	0.234	2_2	-0.0003	0.611	1_1	-0.0037	0.0425
rs137727465	14	487527	CYHR1	rs109699863	5	6775069	U6_ENSBTAG00000054109	1275	0.0052	36.7909	1_1	0.0013	0.2	2_2	0.0003	0.185	2_1	-0.0001	0.538	1_2	-0.0035	0.0764
rs137727465	14	487527	CYHR1	rs41601784	5	6702753	U6_ENSBTAG00000054109	1274	-0.0052	36.7909	1_2	0.0013	0.2	2_1	0.0003	0.186	2_2	-0.0001	0.537	1_1	-0.0034	0.0766
rs137727465	14	487527	CYHR1	rs135215385	25	8311845	C25H16orf72_GRIN2A	1280	0.0047	36.7909	1_1	0.0029	0.14	2_1	0.0005	0.406	2_2	-0.0006	0.317	1_2	-0.0029	0.138
rs137727465	14	487527	CYHR1	rs133123568	2	50028418	U6_ENSBTAG00000054108	1272	0.0049	36.7909	1_1	0.0016	0.18	2_2	0.0004	0.24	2_1	-0.0002	0.483	1_2	-0.0028	0.0966
rs137727465	14	487527	CYHR1	rs3423093394	1	53167139	MYH15	1271	0.005	36.7909	1_1	0.0011	0.197	2_2	0.001	0.208	2_1	-0.0004	0.515	1_2	-0.0026	0.0797
rs137727465	14	487527	CYHR1	rs29012000	28	36654525	U2_NRG3	1281	-0.0047	36.7909	1_2	0.003	0.104	2_2	0.0002	0.3	2_1	-0.0001	0.423	1_1	-0.002	0.172
rs137727465	14	487527	CYHR1	rs3423549283	31	130991488	FRMPD4	1282	-0.0047	36.7909	1_2	0.0016	0.101	2_1	0.0008	0.472	1_1	-0.0009	0.175	2_2	-0.0014	0.251
rs137727465	14	487527	CYHR1	rs109778938	21	49602890	FBXO33_bta-mir-2365	1278	-0.0059	36.7909	1_2	0.0048	0.0501	2_2	0	0.148	2_1	0	0.575	1_1	-0.0011	0.227
rs137727465	14	487527	CYHR1	rs110440459	23	4479274	BMP5	1405	-0.0075	36.2264	2_1	0.0021	0.0744	1_2	0.0005	0.249	2_2	-0.0002	0.649	1_1	-0.0046	0.0277
rs137727465	14	487527	CYHR1	rs134146464	1	39791496	blank	1400	0.0046	36.2264	1_1	0.002	0.159	2_1	0.0001	0.439	2_2	-0.0001	0.284	1_2	-0.0028	0.118
rs137727465	14	487527	CYHR1	rs110930453	6	36695293	SPP1	1403	0.0048	36.2264	1_1	0.0033	0.113	2_1	0.0005	0.335	2_2	-0.0004	0.389	1_2	-0.0024	0.164
rs137727465	14	487527	CYHR1	rs110417096	31	131703160	U6_MSL3	1407	-0.005	36.2264	2_1	0.0013	0.209	1_2	0.0009	0.2	2_2	-0.0005	0.514	1_1	-0.0022	0.0773
rs137727465	14	487527	CYHR1	rs41617640	3	41141556	5S_rRNA_OLFM3	1401	-0.0046	36.2264	1_2	0.0015	0.165	2_1	0.0005	0.287	2_2	-0.0004	0.436	1_1	-0.0022	0.112
rs137727465	14	487527	CYHR1	rs109232878	25	10010608	RMI2_ENSBTAG00000052111	1406	0.005	36.2264	1_1	0.0044	0.0746	2_1	0.0007	0.23	2_2	-0.0004	0.493	1_2	-0.0016	0.202
rs137727465	14	487527	CYHR1	rs135483620	5	1571849	TPH2	1402	0.0047	36.2264	1_1	0.0018	0.113	2_2	0.0006	0.431	2_1	-0.0009	0.292	1_2	-0.0013	0.164
rs137727465	14	487527	CYHR1	rs110656799	11	104756387	VAV2	1404	0.0047	36.2264	1_1	0.0023	0.0968	2_2	0.0004	0.468	2_1	-0.0008	0.255	1_2	-0.0012	0.18
rs137727465	14	487527	CYHR1	rs468351736	6	85720699	ENSBTAG00000049824_CABS1	1541	-0.008	35.6662	1_2	0.0008	0.249	2_2	0	0.666	2_1	-0.0003	0.0569	1_1	-0.0075	0.0279
rs137727465	14	487527	CYHR1	rs29019675	31	75890479	ENSBTAG00000052760_UPRT	1544	-0.0053	35.6662	1_2	0.0012	0.209	2_1	0.0004	0.163	2_2	-0.0001	0.561	1_1	-0.0037	0.0675
rs137727465	14	487527	CYHR1	rs43373301	3	116182969	ENSBTAG00000049539_COPS8	1539	0.0048	35.6662	1_1	0.0021	0.171	2_1	0.0002	0.478	2_2	-0.0004	0.245	1_2	-0.0034	0.106
rs137727465	14	487527	CYHR1	rs43709767	5	6826251	U6_ENSBTAG00000054109	1540	0.0048	35.6662	1_1	0.0013	0.187	2_2	0.0005	0.224	2_1	-0.0002	0.5	1_2	-0.0028	0.0894
rs137727465	14	487527	CYHR1	rs110442772	2	133616910	UBR4_U3	1538	0.0045	35.6662	1_1	0.0029	0.129	2_1	0.0003	0.373	2_2	-0.0004	0.351	1_2	-0.0024	0.148
rs137727465	14	487527	CYHR1	rs41654948	6	89152164	MTHFD2L	1542	0.0045	35.6662	1_1	0.0015	0.161	2_2	0.0006	0.3	2_1	-0.0004	0.424	1_2	-0.002	0.116
rs137727465	14	487527	CYHR1	rs109976595	2	128718214	U6_IFNLR1	1537	-0.0048	35.6662	1_2	0.0041	0.0857	2_2	0.0005	0.257	2_1	-0.0004	0.466	1_1	-0.0016	0.191
rs137727465	14	487527	CYHR1	rs134754443	11	103578714	NACC2	1543	0.0047	35.6662	1_1	0.0028	0.0948	2_2	0.0002	0.464	2_1	-0.0004	0.259	1_2	-0.0014	0.182
rs137727465	14	487527	CYHR1	rs42796468	2	57099792	LRP1B(d)	1535	0.0048	35.6662	1_1	0.0029	0.0873	2_2	0.0002	0.485	2_1	-0.0004	0.238	1_2	-0.0013	0.19
rs137727465	14	487527	CYHR1	rs137351303	1	71170757	NRROS	1534	0.0051	35.6662	1_1	0.0036	0.0723	2_2	0.0001	0.519	2_1	-0.0002	0.204	1_2	-0.0012	0.205
rs137727465	14	487527	CYHR1	rs43312111	2	57216604	LRP1B(d)	1536	-0.0048	35.6662	1_2	0.0028	0.0841	2_1	0.0002	0.496	2_2	-0.0006	0.228	1_1	-0.0012	0.193
rs137727465	14	487527	CYHR1	rs110591338	31	75821178	ENSBTAG00000052760	1686	0.0053	35.1104	1_1	0.0012	0.209	2_2	0.0003	0.164	2_1	-0.0001	0.559	1_2	-0.0037	0.0684
rs137727465	14	487527	CYHR1	rs133081574	2	42516008	GALNT13_RPRM	1680	0.0049	35.1104	1_1	0.0017	0.19	2_1	0	0.519	2_2	-0.0002	0.204	1_2	-0.0034	0.0869
rs137727465	14	487527	CYHR1	rs41628927	1	72960557	bta-mir-2287_ATP13A3	1679	-0.0066	35.1104	2_1	0.0024	0.1	1_2	0.0005	0.242	2_2	-0.0004	0.623	1_1	-0.0033	0.0351
rs137727465	14	487527	CYHR1	rs41995240	22	3075056	ENSBTAG00000048601_ENSBTAG00000052346	1684	-0.0049	35.1104	1_2	0.0014	0.192	2_1	0.0003	0.206	2_2	-0.0001	0.517	1_1	-0.0032	0.0846
rs137727465	14	487527	CYHR1	rs132674849	24	61602948	KDSR	1685	0.0048	35.1104	1_1	0.0014	0.188	2_2	0.0003	0.219	2_1	-0.0002	0.505	1_2	-0.0029	0.0886
rs137727465	14	487527	CYHR1	rs29019426	2	128750743	IFNLR1_IL22RA1	1681	-0.0046	35.1104	1_2	0.0035	0.104	2_2	0.0004	0.307	2_1	-0.0004	0.416	1_1	-0.0019	0.173
rs137727465	14	487527	CYHR1	rs3423181365	5	9094462	SYT1_PAWR	1683	0.0048	35.1104	1_1	0.0034	0.0896	2_1	0.0001	0.256	2_2	-0.0001	0.466	1_2	-0.0016	0.188
rs137727465	14	487527	CYHR1	rs110863034	3	115571668	AGAP1	1682	-0.0056	35.1104	1_2	0.0058	0.0497	2_2	0.0011	0.163	2_1	-0.0003	0.56	1_1	-0.0013	0.227
rs137727465	14	487527	CYHR1	rs109339144	2	135431433	PADI1_5S_rRNA	1817	0.0052	34.5588	1_1	0.0021	0.2	2_1	0.0005	0.573	2_2	-0.0019	0.15	1_2	-0.0055	0.0765
rs137727465	14	487527	CYHR1	rs41622324	6	40432849	KCNIP4	1819	0.0056	34.5588	1_1	0.0011	0.22	2_2	0.0002	0.133	2_1	0	0.59	1_2	-0.0043	0.057
rs137727465	14	487527	CYHR1	rs42534666	26	5084073	PCDH15	1826	0.0051	34.5588	1_1	0.0015	0.202	2_1	0.0001	0.551	2_2	-0.0003	0.172	1_2	-0.0041	0.0753
rs137727465	14	487527	CYHR1	rs41911587	2	42785731	RPRM_ENSBTAG00000012816	1816	0.0048	34.5588	1_1	0.002	0.183	2_1	0.0002	0.508	2_2	-0.0005	0.216	1_2	-0.0035	0.0942
rs137727465	14	487527	CYHR1	rs109452259	6	87068809	GC_NPFFR2	1821	0.0044	34.5588	1_1	0.0031	0.145	2_1	0.0006	0.428	2_2	-0.0011	0.295	1_2	-0.003	0.132
rs137727465	14	487527	CYHR1	rs110623781	17	15779422	INPP4B	1824	0.0045	34.5588	1_1	0.0025	0.148	2_1	0.0003	0.421	2_2	-0.0005	0.302	1_2	-0.0027	0.129
rs137727465	14	487527	CYHR1	rs110165692	6	66818502	TXK	1820	0.0046	34.5588	1_1	0.0018	0.161	2_2	0.0002	0.286	2_1	-0.0001	0.437	1_2	-0.0025	0.116
rs137727465	14	487527	CYHR1	rs135725922	6	36681743	PKD2_SPP1	1818	0.0044	34.5588	1_1	0.0026	0.126	2_1	0.0002	0.357	2_2	-0.0002	0.366	1_2	-0.0022	0.151
rs137727465	14	487527	CYHR1	rs136979224	6	95194673	CFAP299_ENSBTAG00000054713	1822	-0.0044	34.5588	1_2	0.0016	0.146	2_1	0.0005	0.339	2_2	-0.0005	0.384	1_1	-0.0018	0.131
rs137727465	14	487527	CYHR1	rs110865073	25	5339582	RBFOX1	1825	0.0047	34.5588	1_1	0.0034	0.0854	2_1	0.0001	0.246	2_2	-0.0001	0.478	1_2	-0.0015	0.191
rs137727465	14	487527	CYHR1	rs43223753	1	26105452	ROBO1(u)	1815	0.0081	34.5588	1_1	0.0059	0.0222	2_2	0.0001	0.662	1_2	-0.0005	0.255	2_1	-0.0015	0.0609
rs137727465	14	487527	CYHR1	rs109043913	17	8021028	DCLK2(d)	1823	0.0052	34.5588	1_1	0.0033	0.0659	2_2	0.0002	0.544	2_1	-0.0007	0.179	1_2	-0.001	0.211
rs137727465	14	487527	CYHR1	rs42986603	7	1040253	RASGEF1C	2000	0.0104	34.0116	1_1	0.0007	0.261	2_1	0	0.693	2_2	-0.0005	0.0298	1_2	-0.0103	0.0164
rs137727465	14	487527	CYHR1	rs41636227	2	46429664	LOC104968526	1993	-0.0092	34.0116	1_2	0.0006	0.258	2_1	0.0004	0.0396	2_2	0	0.684	1_1	-0.0081	0.0188
rs137727465	14	487527	CYHR1	rs109299401	6	85451221	CSN2	1998	-0.0077	34.0116	1_2	0.0008	0.249	2_2	0	0.666	2_1	-0.0004	0.0569	1_1	-0.0074	0.028
rs137727465	14	487527	CYHR1	rs381311750	6	85472679	HSTN	1999	0.0077	34.0116	1_1	0.0008	0.249	2_1	0	0.666	2_2	-0.0004	0.057	1_2	-0.0074	0.028
rs137727465	14	487527	CYHR1	rs3423190381	5	9784723	OTOGL	1996	0.0051	34.0116	1_1	0.0014	0.199	2_1	0	0.538	2_2	0	0.184	1_2	-0.0037	0.0785
rs137727465	14	487527	CYHR1	rs42657382	17	31148800	ENSBTAG00000048363(u)	2006	0.0056	34.0116	1_1	0.0009	0.222	2_2	0.0008	0.138	2_1	-0.0002	0.585	1_2	-0.0037	0.0551
rs137727465	14	487527	CYHR1	rs43308752	17	28234462	7SK_ENSBTAG00000049817	2005	0.0046	34.0116	1_1	0.002	0.168	2_1	0.0002	0.469	2_2	-0.0004	0.254	1_2	-0.003	0.109
rs137727465	14	487527	CYHR1	rs137698478	17	27439736	blank	2004	0.0045	34.0116	1_1	0.0023	0.154	2_1	0.0002	0.436	2_2	-0.0004	0.287	1_2	-0.0028	0.122
rs137727465	14	487527	CYHR1	rs43424011	5	7320087	NAV3	1995	0.0045	34.0116	1_1	0.0016	0.168	2_2	0.0002	0.27	2_1	-0.0002	0.454	1_2	-0.0025	0.109
rs137727465	14	487527	CYHR1	rs42353559	1	88779135	ENSBTAG00000048417_U6	1992	0.0045	34.0116	1_1	0.0018	0.156	2_2	0.0002	0.299	2_1	-0.0001	0.425	1_2	-0.0024	0.121
rs137727465	14	487527	CYHR1	rs109547634	28	9648302	5S_rRNA_RYR2	2008	0.0044	34.0116	1_1	0.0022	0.135	2_2	0	0.349	2_1	0	0.374	1_2	-0.0022	0.142
rs137727465	14	487527	CYHR1	rs41635288	17	12449485	ZNF827	2003	-0.0044	34.0116	1_2	0.0024	0.118	2_1	0.0001	0.4	2_2	-0.0002	0.324	1_1	-0.0017	0.159
rs137727465	14	487527	CYHR1	rs110967415	6	62001816	GRXCR1_ENSBTAG00000051163	1997	0.0044	34.0116	1_1	0.0015	0.145	2_2	0.0006	0.345	2_1	-0.0006	0.378	1_2	-0.0017	0.132
rs137727465	14	487527	CYHR1	rs137268197	2	64424306	NCKAP5	1994	-0.0044	34.0116	1_2	0.0015	0.142	2_1	0.0006	0.353	2_2	-0.0006	0.371	1_1	-0.0016	0.135
rs137727465	14	487527	CYHR1	rs209406750	13	10194810	KIF16B	2001	0.0046	34.0116	1_1	0.0027	0.0993	2_2	0.0001	0.449	2_1	-0.0002	0.274	1_2	-0.0015	0.177
rs137727465	14	487527	CYHR1	rs136370835	29	48750824	CDKN1C_KCNQ1	2009	0.0046	34.0116	1_1	0.0028	0.0972	2_2	0.0001	0.453	2_1	-0.0002	0.27	1_2	-0.0015	0.18
rs137727465	14	487527	CYHR1	rs41807899	16	52229599	FHAD1	2002	-0.0058	34.0116	1_2	0.0053	0.0457	2_2	0.0004	0.14	2_1	-0.0001	0.583	1_1	-0.001	0.231
rs137727465	14	487527	CYHR1	rs110938725	1	74955005	FGF12	1991	0.0057	34.0116	1_1	0.0049	0.0477	2_1	0.0002	0.143	2_2	-0.0001	0.58	1_2	-0.001	0.229
rs137727465	14	487527	CYHR1	rs29010108	20	53347823	CDH18	2007	0.0075	34.0116	1_1	0.0063	0.0249	2_2	0.0001	0.649	2_1	-0.0005	0.0737	1_2	-0.0006	0.252
rs137727465	14	487527	CYHR1	rs383383092	6	85472477	HSTN	2174	0.0077	33.4686	1_1	0.0008	0.249	2_1	0	0.666	2_2	-0.0004	0.057	1_2	-0.0074	0.0281
rs137727465	14	487527	CYHR1	rs42224962	6	65774333	GABRB1	2172	0.0074	33.4686	2_2	0.0019	0.0687	1_1	0.0005	0.251	2_1	-0.0002	0.654	1_2	-0.0048	0.0262
rs137727465	14	487527	CYHR1	rs109845542	9	97898303	PRKN	2175	0.0048	33.4686	1_1	0.0021	0.184	2_1	0.0004	0.523	2_2	-0.0011	0.2	1_2	-0.0041	0.0925
rs137727465	14	487527	CYHR1	rs109161923	17	32429584	FAT4	2181	0.0055	33.4686	2_2	0.0011	0.138	1_1	0.0008	0.223	2_1	-0.0003	0.586	1_2	-0.0033	0.0534
rs137727465	14	487527	CYHR1	rs110045777	25	324001	AXIN1	2183	-0.0045	33.4686	1_2	0.0017	0.176	2_2	0	0.483	2_1	-0.0001	0.241	1_1	-0.003	0.101
rs137727465	14	487527	CYHR1	rs41656693	6	58746181	SMIM14	2171	-0.0044	33.4686	1_2	0.0031	0.128	2_2	0.0007	0.382	2_1	-0.0007	0.341	1_1	-0.0028	0.148
rs137727465	14	487527	CYHR1	rs136713850	12	86338161	ATP11A	2176	0.0044	33.4686	1_1	0.0023	0.139	2_1	0.0001	0.388	2_2	-0.0001	0.335	1_2	-0.0023	0.138
rs137727465	14	487527	CYHR1	rs3423192159	5	10144676	PTPRQ	2170	-0.0044	33.4686	1_2	0.0023	0.134	2_2	0.0001	0.376	2_1	-0.0001	0.347	1_1	-0.0022	0.142
rs137727465	14	487527	CYHR1	rs109358717	1	34927781	bta-mir-2285cm_VGLL3	2168	-0.0103	33.4686	1_2	0.0076	0.0131	2_1	0.0001	0.687	1_1	-0.0004	0.264	2_2	-0.0022	0.0357
rs137727465	14	487527	CYHR1	rs42827893	17	3456928	DCHS2_SFRP2	2178	-0.0058	33.4686	1_2	0.0026	0.0485	2_1	0.0004	0.605	1_1	-0.0006	0.228	2_2	-0.0022	0.118
rs137727465	14	487527	CYHR1	rs135029160	6	66376834	CORIN	2173	-0.0044	33.4686	1_2	0.0019	0.145	2_1	0.0002	0.329	2_2	-0.0002	0.394	1_1	-0.0021	0.132
rs137727465	14	487527	CYHR1	rs109658988	13	12843979	USP6NL_CELF2	2177	-0.0045	33.4686	1_2	0.0033	0.107	2_2	0.0005	0.316	2_1	-0.0004	0.407	1_1	-0.0021	0.17
rs137727465	14	487527	CYHR1	rs110900423	29	46412853	TPCN2	2184	0.0044	33.4686	1_1	0.0018	0.144	2_2	0.0003	0.335	2_1	-0.0003	0.388	1_2	-0.002	0.133
rs137727465	14	487527	CYHR1	rs41626147	5	658468	bta-mir-2284y-6_TSPAN8	2169	0.0044	33.4686	1_1	0.003	0.108	2_1	0.0003	0.309	2_2	-0.0002	0.414	1_2	-0.0019	0.169
rs137727465	14	487527	CYHR1	rs29016438	17	26566646	blank	2180	0.0046	33.4686	1_1	0.0033	0.0884	2_1	0.0002	0.255	2_2	-0.0001	0.469	1_2	-0.0016	0.188
rs137727465	14	487527	CYHR1	rs110280528	23	12106079	BTBD9	2182	0.0044	33.4686	2_2	0.0011	0.398	1_1	0.001	0.133	1_2	-0.001	0.144	2_1	-0.0014	0.325
rs137727465	14	487527	CYHR1	rs42438948	17	7548169	LRBA	2179	-0.005	33.4686	1_2	0.0029	0.0735	2_1	0.0003	0.527	2_2	-0.0008	0.196	1_1	-0.001	0.204
rs137727465	14	487527	CYHR1	rs110136625	2	127206382	STMN1_PAQR7	2385	0.005	32.93	1_1	0.0016	0.2	2_1	0.0001	0.548	2_2	-0.0004	0.175	1_2	-0.004	0.0772
rs137727465	14	487527	CYHR1	rs137254796	6	83963293	TMPRSS11E	2390	0.0046	32.93	1_1	0.0021	0.169	2_1	0.0004	0.479	2_2	-0.0006	0.244	1_2	-0.0035	0.108
rs137727465	14	487527	CYHR1	rs136552476	1	12691827	blank	2382	-0.0048	32.93	1_2	0.0013	0.196	2_1	0.0003	0.198	2_2	-0.0001	0.525	1_1	-0.0031	0.0812
rs137727465	14	487527	CYHR1	rs109496638	6	59551603	RBM47	2389	-0.0044	32.93	1_2	0.0021	0.155	2_2	0.0002	0.436	2_1	-0.0003	0.287	1_1	-0.0028	0.121
rs137727465	14	487527	CYHR1	rs41958909	20	67846798	ADAMTS16	2397	-0.0043	32.93	1_2	0.0028	0.13	2_2	0.0005	0.379	2_1	-0.0005	0.344	1_1	-0.0026	0.146
rs137727465	14	487527	CYHR1	rs41588831	11	6115951	TBC1D8	2392	0.0045	32.93	1_1	0.0014	0.174	2_2	0.0004	0.257	2_1	-0.0002	0.466	1_2	-0.0024	0.102
rs137727465	14	487527	CYHR1	rs136228216	9	100914251	ENSBTAG00000051317	2391	-0.0044	32.93	1_2	0.0025	0.122	2_2	0	0.339	2_1	0	0.384	1_1	-0.0019	0.155
rs137727465	14	487527	CYHR1	rs41960397	20	68031767	ADAMTS16_ENSBTAG00000045462	2398	0.0044	32.93	1_1	0.0024	0.115	2_2	0.0001	0.406	2_1	-0.0001	0.317	1_2	-0.0018	0.162
rs137727465	14	487527	CYHR1	rs110722469	5	22887027	LOC107132465	2388	-0.0046	32.93	1_2	0.003	0.102	2_2	0.0001	0.29	2_1	-0.0001	0.433	1_1	-0.0017	0.175
rs137727465	14	487527	CYHR1	rs110212322	1	65647815	STXBP5L	2384	-0.0096	32.93	1_2	0.0075	0.0142	2_1	0.0001	0.683	1_1	-0.0004	0.263	2_2	-0.0017	0.0397
rs137727465	14	487527	CYHR1	rs136444004	13	42248298	CST3_SYNDIG1	2393	0.0045	32.93	1_1	0.0012	0.161	2_2	0.0009	0.308	2_1	-0.0007	0.415	1_2	-0.0017	0.116
rs137727465	14	487527	CYHR1	rs109656792	16	15481730	BRINP3	2394	-0.0046	32.93	1_2	0.003	0.0917	2_1	0	0.465	2_2	0	0.258	1_1	-0.0015	0.185
rs137727465	14	487527	CYHR1	rs43226739	1	29576850	GBE1(d)	2383	0.0045	32.93	1_1	0.0026	0.095	2_2	0.0002	0.464	2_1	-0.0003	0.26	1_2	-0.0014	0.182
rs137727465	14	487527	CYHR1	rs137387972	3	49163465	ABCD3_ARHGAP29	2386	0.0044	32.93	1_1	0.002	0.113	2_2	0.0004	0.425	2_1	-0.0006	0.298	1_2	-0.0014	0.164
rs137727465	14	487527	CYHR1	rs41838997	17	9768434	NR3C2	2396	0.005	32.93	1_1	0.0026	0.07	2_2	0.0004	0.541	1_2	-0.0009	0.207	2_1	-0.0011	0.182
rs137727465	14	487527	CYHR1	rs29021928	3	120142264	KIF1A_AGXT	2387	-0.005	32.93	1_2	0.0033	0.0655	2_1	0.0002	0.544	2_2	-0.0005	0.18	1_1	-0.001	0.211
rs137727465	14	487527	CYHR1	rs110966199	16	45255381	ENSBTAG00000050082_ERRFI1	2395	-0.0057	32.93	1_2	0.0044	0.0464	2_1	0.0001	0.592	2_2	-0.0004	0.132	1_1	-0.0008	0.231
rs137727465	14	487527	CYHR1	rs137329918	9	100258638	ENSBTAG00000050769_U6	2628	0.0054	32.3957	1_1	0.0014	0.215	2_1	0.0001	0.586	2_2	-0.0005	0.137	1_2	-0.0047	0.0624
rs137727465	14	487527	CYHR1	rs43427921	5	8912181	SYT1	2625	-0.0046	32.3957	1_2	0.0017	0.183	2_2	0.0002	0.509	2_1	-0.0004	0.214	1_1	-0.0036	0.0933
rs137727465	14	487527	CYHR1	rs134942945	31	60116582	TRPC5	2634	0.0046	32.3957	1_1	0.0019	0.169	2_1	0.0001	0.466	2_2	-0.0002	0.256	1_2	-0.003	0.109
rs137727465	14	487527	CYHR1	rs110372328	17	27587562	blank	2632	0.0044	32.3957	1_1	0.002	0.165	2_1	0.0002	0.459	2_2	-0.0003	0.264	1_2	-0.0029	0.112
rs137727465	14	487527	CYHR1	rs134383758	6	85136324	UGT2A1	2626	-0.0046	32.3957	1_2	0.0014	0.182	2_1	0.0003	0.236	2_2	-0.0002	0.487	1_1	-0.0027	0.0951
rs137727465	14	487527	CYHR1	rs42803894	1	63694804	IGSF11(u)	2621	0.0044	32.3957	1_1	0.0018	0.168	2_1	0	0.46	2_2	-0.0001	0.263	1_2	-0.0027	0.109
rs137727465	14	487527	CYHR1	rs43708498	17	28276580	7SK_ENSBTAG00000049817	2633	0.0043	32.3957	1_1	0.0025	0.14	2_1	0.0003	0.398	2_2	-0.0004	0.325	1_2	-0.0025	0.137
rs137727465	14	487527	CYHR1	rs134308352	6	114377907	ABLIM2	2627	-0.0044	32.3957	1_2	0.0032	0.116	2_2	0.0006	0.344	2_1	-0.0005	0.379	1_1	-0.0024	0.161
rs137727465	14	487527	CYHR1	rs42353606	1	88750485	ENSBTAG00000048417_U6	2622	0.0043	32.3957	1_1	0.0023	0.141	2_1	0.0001	0.395	2_2	-0.0002	0.328	1_2	-0.0023	0.135
rs137727465	14	487527	CYHR1	rs109618888	1	35401745	CHMP2B	2619	-0.0043	32.3957	1_2	0.0024	0.13	2_2	0	0.362	2_1	-0.0001	0.361	1_1	-0.002	0.147
rs137727465	14	487527	CYHR1	rs136827441	1	35440283	POU1F1(d)	2620	-0.0044	32.3957	1_2	0.0024	0.13	2_2	0	0.362	2_1	-0.0001	0.361	1_1	-0.002	0.147
rs137727465	14	487527	CYHR1	rs110916024	2	128428771	RCAN3_NIPAL3	2624	0.0043	32.3957	1_1	0.0021	0.13	2_2	0.0002	0.369	2_1	-0.0002	0.355	1_2	-0.0018	0.147
rs137727465	14	487527	CYHR1	rs41616387	15	53012685	FAM168A	2629	-0.0045	32.3957	1_2	0.0026	0.0987	2_1	0.0002	0.453	2_2	-0.0003	0.27	1_1	-0.0014	0.178
rs137727465	14	487527	CYHR1	rs41614522	2	55843399	LRP1B	2623	0.0044	32.3957	1_1	0.0019	0.113	2_2	0.0005	0.428	2_1	-0.0007	0.295	1_2	-0.0013	0.164
rs137727465	14	487527	CYHR1	rs133821646	17	2370851	LOC112441988	2631	0.0051	32.3957	1_1	0.0041	0.0614	2_1	0.0001	0.179	2_2	0	0.544	1_2	-0.0011	0.216
rs137727465	14	487527	CYHR1	rs41608551	16	45364374	ERRFI1	2630	0.0053	32.3957	1_1	0.0042	0.0539	2_2	0	0.568	2_1	-0.0002	0.155	1_2	-0.0009	0.223
rs109968515	14	490055	CYHR1	rs41585840	1	33610831	CADM2	36	0.0055	58.5348	1_1	0.0026	0.143	2_2	0.0006	0.372	2_1	-0.0009	0.233	1_2	-0.0014	0.252
rs109968515	14	490055	CYHR1	rs109344144	15	52779701	P2RY6	48	0.0077	57.1187	2_2	0.002	0.0767	1_1	0.0008	0.339	2_1	-0.0003	0.528	1_2	-0.0046	0.0555
rs109968515	14	490055	CYHR1	rs135124846	15	52725708	P2RY2	64	-0.0077	55.7198	2_1	0.002	0.0759	1_2	0.0008	0.34	2_2	-0.0003	0.529	1_1	-0.0046	0.0549
rs109968515	14	490055	CYHR1	rs43304498	2	41451308	KCNJ3_GALNT13	95	-0.0078	54.338	1_2	0.001	0.338	2_1	0.0009	0.0653	2_2	-0.0002	0.54	1_1	-0.0057	0.0572
rs109968515	14	490055	CYHR1	rs137632245	1	28894165	ENSBTAG00000008359(u)	121	0.0057	52.9732	1_1	0.0034	0.109	2_2	0.0003	0.418	2_1	-0.0007	0.187	1_2	-0.0013	0.286
rs109968515	14	490055	CYHR1	rs43222662	1	26169638	ROBO1	134	0.0055	52.2973	1_1	0.0016	0.268	2_2	0.0004	0.166	2_1	-0.0002	0.44	1_2	-0.0033	0.127
rs109968515	14	490055	CYHR1	rs41615143	2	44981402	RBM43(d)	150	0.0073	51.6256	1_1	0.001	0.333	2_2	0.001	0.0743	2_1	-0.0002	0.531	1_2	-0.0051	0.0616
rs109968515	14	490055	CYHR1	rs3423093045	17	71368482	CABIN1	151	0.0051	51.6256	1_1	0.0017	0.227	2_2	0.0006	0.237	2_1	-0.0004	0.368	1_2	-0.0023	0.168
rs109968515	14	490055	CYHR1	rs136201096	2	38858032	ACVR1C_CYTIP	174	0.0077	50.2951	1_1	0.001	0.339	2_2	0.0008	0.0635	2_1	-0.0002	0.542	1_2	-0.0056	0.0558
rs109968515	14	490055	CYHR1	rs109912097	15	52287304	ARAP1	175	-0.0063	50.2951	2_1	0.0015	0.109	1_2	0.0009	0.318	2_2	-0.0003	0.496	1_1	-0.0036	0.077
rs109968515	14	490055	CYHR1	rs41640750	2	36960974	BAZ2B	208	-0.0073	48.9817	1_2	0.0011	0.334	2_1	0.0006	0.0684	2_2	-0.0001	0.537	1_1	-0.0055	0.0606
rs109968515	14	490055	CYHR1	rs136993242	1	35462050	POU1F1(d)	207	0.0055	48.9817	1_1	0.0032	0.101	2_2	0.0003	0.435	2_1	-0.0009	0.17	1_2	-0.0011	0.294
rs109968515	14	490055	CYHR1	rs109448167	17	66705590	ENSBTAG00000031468_ENSBTAG00000053312	233	0.005	48.3314	1_1	0.002	0.217	2_2	0.0003	0.244	2_1	-0.0003	0.361	1_2	-0.0024	0.178
rs109968515	14	490055	CYHR1	rs134693220	17	60958626	ENSBTAG00000051737	232	-0.005	48.3314	1_2	0.0012	0.248	2_1	0.0011	0.219	2_2	-0.0006	0.386	1_1	-0.0021	0.147
rs109968515	14	490055	CYHR1	rs42009556	22	45719793	WNT5A_ENSBTAG00000049764	235	-0.0049	48.3314	1_2	0.0015	0.223	2_1	0.0008	0.253	2_2	-0.0006	0.352	1_1	-0.0019	0.171
rs109968515	14	490055	CYHR1	rs135236809	20	23802929	MTREX	234	0.0051	48.3314	2_2	0.0014	0.218	1_1	0.001	0.254	2_1	-0.0008	0.387	1_2	-0.0019	0.141
rs109968515	14	490055	CYHR1	rs29027567	17	60191253	TBX3_TBX5	231	-0.0048	48.3314	1_2	0.0018	0.179	2_1	0.0007	0.323	2_2	-0.0008	0.282	1_1	-0.0015	0.215
rs109968515	14	490055	CYHR1	rs109356287	17	63657076	UBE3B	257	0.0051	47.6854	1_1	0.0023	0.143	2_2	0.0006	0.377	2_1	-0.0009	0.228	1_2	-0.0013	0.252
rs109968515	14	490055	CYHR1	rs110450753	23	12043699	ZFAND3	258	0.0049	47.6854	1_1	0.0016	0.166	2_2	0.0009	0.355	1_2	-0.0012	0.229	2_1	-0.0013	0.25
rs109968515	14	490055	CYHR1	rs41586723	23	12458170	BTBD9	279	0.0049	47.0437	1_1	0.0017	0.157	2_2	0.0008	0.369	1_2	-0.0011	0.238	2_1	-0.0013	0.236
rs109968515	14	490055	CYHR1	rs110711473	2	124663255	OPRD1	301	0.0055	46.4063	1_1	0.0021	0.1	2_2	0.0006	0.458	1_2	-0.0007	0.295	2_1	-0.002	0.147
rs109968515	14	490055	CYHR1	rs133102563	2	124653381	OPRD1	322	0.0056	45.7732	1_1	0.0024	0.0917	2_2	0.0005	0.468	1_2	-0.0007	0.303	2_1	-0.0019	0.137
rs109968515	14	490055	CYHR1	rs41619022	21	52130283	LRFN5_ENSBTAG00000006363	323	0.0047	45.7732	1_1	0.0014	0.22	2_2	0.0009	0.264	2_1	-0.0007	0.341	1_2	-0.0017	0.175
rs109968515	14	490055	CYHR1	rs134141556	19	15626713	TMEM132E_CCL1	354	-0.0049	45.1443	1_2	0.0019	0.201	2_1	0.0005	0.275	2_2	-0.0004	0.33	1_1	-0.002	0.193
rs109968515	14	490055	CYHR1	rs136418979	6	49876169	U6_PCDH7	435	-0.008	43.8995	2_1	0.002	0.0531	1_2	0.0006	0.355	2_2	-0.0002	0.552	1_1	-0.0052	0.0403
rs109968515	14	490055	CYHR1	rs110056837	6	59612719	RBM47	436	-0.0063	43.8995	2_1	0.0014	0.0896	1_2	0.0008	0.33	2_2	-0.0003	0.515	1_1	-0.0039	0.0654
rs109968515	14	490055	CYHR1	rs132766950	1	139082372	ATP2C1_ENSBTAG00000050167	434	0.005	43.8995	1_1	0.0016	0.258	2_2	0.0004	0.185	2_1	-0.0002	0.42	1_2	-0.0028	0.137
rs109968515	14	490055	CYHR1	rs29016784	17	62132170	NAA25_ERP29	527	0.0057	42.6718	1_1	0.0026	0.0806	2_2	0.0005	0.484	1_2	-0.0007	0.314	2_1	-0.0019	0.122
rs109968515	14	490055	CYHR1	rs134062750	19	5586449	MMD	528	0.0054	42.6718	1_1	0.0035	0.0949	2_2	0.0002	0.439	2_1	-0.0006	0.166	1_2	-0.0011	0.3
rs109968515	14	490055	CYHR1	rs136854120	1	31557192	U6(d)	526	0.0054	42.6718	1_1	0.0036	0.0895	2_2	0.0002	0.448	2_1	-0.0005	0.157	1_2	-0.0011	0.305
rs109968515	14	490055	CYHR1	rs110829440	11	99529589	MIGA2	551	-0.0113	42.0644	2_1	0.0023	0.0207	1_2	0.0005	0.374	2_2	-0.0001	0.584	1_1	-0.0085	0.0205
rs109968515	14	490055	CYHR1	rs110985518	6	58325805	KLHL5	549	0.0048	42.0644	1_1	0.0013	0.255	2_2	0.0008	0.2	2_1	-0.0004	0.405	1_2	-0.0023	0.14
rs109968515	14	490055	CYHR1	rs41593582	6	58333974	KLHL5	550	-0.0048	42.0644	1_2	0.0013	0.254	2_1	0.0008	0.201	2_2	-0.0004	0.404	1_1	-0.0023	0.14
rs109968515	14	490055	CYHR1	rs132937608	20	28111718	U6_PARP8	552	0.0052	42.0644	2_2	0.0015	0.168	1_1	0.0009	0.285	2_1	-0.0006	0.437	1_2	-0.0023	0.11
rs109968515	14	490055	CYHR1	rs29024419	20	28231492	U6_PARP8	553	0.005	42.0644	2_2	0.0014	0.165	1_1	0.0009	0.286	2_1	-0.0005	0.44	1_2	-0.0023	0.109
rs109968515	14	490055	CYHR1	rs42564136	28	45225355	ENSBTAG00000050063_ZNF32	555	0.0047	42.0644	2_2	0.0015	0.213	1_1	0.0008	0.262	2_1	-0.0008	0.392	1_2	-0.0016	0.133
rs109968515	14	490055	CYHR1	rs136193842	5	68914235	C5H12orf75	548	0.0048	42.0644	1_1	0.0025	0.135	2_2	0.0003	0.378	2_1	-0.0005	0.227	1_2	-0.0014	0.26
rs109968515	14	490055	CYHR1	rs135130936	23	6300352	MLIP	554	-0.0049	42.0644	1_2	0.0021	0.131	2_1	0.0006	0.401	1_1	-0.001	0.264	2_2	-0.0012	0.204
rs109968515	14	490055	CYHR1	rs41971120	1	40467149	Metazoa_SRP(u)	598	0.0046	41.4612	1_1	0.0018	0.21	2_2	0.0004	0.259	2_1	-0.0003	0.346	1_2	-0.0021	0.185
rs109968515	14	490055	CYHR1	rs41636992	5	68943012	ENSBTAG00000050973_5S_rRNA	599	-0.0047	41.4612	1_2	0.0025	0.135	2_1	0.0003	0.378	2_2	-0.0005	0.227	1_1	-0.0014	0.26
rs109968515	14	490055	CYHR1	rs43232718	1	154131828	TBC1D5	659	0.005	40.8624	2_2	0.001	0.157	1_1	0.001	0.285	2_1	-0.0004	0.448	1_2	-0.0026	0.109
rs109968515	14	490055	CYHR1	rs43280557	1	138905277	ATP2C1	658	-0.0045	40.8624	1_2	0.0021	0.193	2_1	0.0003	0.282	2_2	-0.0002	0.323	1_1	-0.0019	0.202
rs109968515	14	490055	CYHR1	rs137059769	17	63245988	ENSBTAG00000051177_C12orf76	660	0.0045	40.8624	1_1	0.0017	0.21	2_2	0.0005	0.266	2_1	-0.0004	0.339	1_2	-0.0019	0.185
rs109968515	14	490055	CYHR1	rs41637033	20	68371234	U6_ENSBTAG00000050512	661	0.0045	40.8624	1_1	0.0024	0.15	2_2	0.0003	0.354	2_1	-0.0005	0.251	1_2	-0.0014	0.244
rs109968515	14	490055	CYHR1	rs110161832	17	63174254	HNF1A	734	0.0045	40.2679	1_1	0.0015	0.234	2_2	0.0006	0.228	2_1	-0.0003	0.377	1_2	-0.0022	0.161
rs109968515	14	490055	CYHR1	rs42151263	28	44574766	OR6D17_ZNF22	735	-0.0046	40.2679	1_2	0.0013	0.245	2_1	0.0007	0.216	2_2	-0.0004	0.389	1_1	-0.0021	0.15
rs109968515	14	490055	CYHR1	rs133930313	13	81532044	BCAS1_CYP24A1	733	-0.0061	40.2679	1_2	0.003	0.0648	2_1	0.0004	0.506	1_1	-0.0006	0.33	2_2	-0.0021	0.0989
rs109968515	14	490055	CYHR1	rs110360303	22	2278682	EOMES_5S_rRNA	816	0.0103	39.6776	2_2	0.0032	0.0268	1_1	0.0004	0.375	2_1	-0.0002	0.578	1_2	-0.0066	0.02
rs109968515	14	490055	CYHR1	rs43104957	18	37094127	PSMD7(d)	815	0.0077	39.6776	1_1	0.0029	0.0375	2_2	0.0004	0.555	1_2	-0.0003	0.357	2_1	-0.0041	0.0497
rs109968515	14	490055	CYHR1	rs41597201	6	59192501	ENSBTAG00000049669_RHOH	810	-0.0061	39.6776	2_1	0.0014	0.0858	1_2	0.0007	0.332	2_2	-0.0002	0.519	1_1	-0.0038	0.0626
rs109968515	14	490055	CYHR1	rs109368837	3	26833141	CD58_ATP1A1	809	0.0057	39.6776	1_1	0.001	0.318	2_2	0.0009	0.102	2_1	-0.0002	0.503	1_2	-0.0036	0.0771
rs109968515	14	490055	CYHR1	rs108978762	6	84916418	LOC781553	811	-0.0056	39.6776	2_1	0.001	0.105	1_2	0.0009	0.317	2_2	-0.0002	0.501	1_1	-0.0036	0.0784
rs109968515	14	490055	CYHR1	rs42163977	17	5939438	ENSBTAG00000048878_GATB	813	0.0054	39.6776	1_1	0.002	0.0879	2_2	0.0006	0.48	1_2	-0.0006	0.307	2_1	-0.0023	0.125
rs109968515	14	490055	CYHR1	rs41831723	17	4021093	TMEM131L	812	0.0053	39.6776	1_1	0.0019	0.0914	2_2	0.0006	0.474	1_2	-0.0006	0.303	2_1	-0.0022	0.131
rs109968515	14	490055	CYHR1	rs109673286	17	33809775	ENSBTAG00000052376(u)	814	-0.0047	39.6776	1_2	0.0012	0.254	2_1	0.0009	0.205	2_2	-0.0005	0.4	1_1	-0.0021	0.141
rs109968515	14	490055	CYHR1	rs136555529	1	33634151	CADM2	807	-0.0045	39.6776	1_2	0.0016	0.209	2_1	0.0006	0.27	2_2	-0.0005	0.335	1_1	-0.0018	0.186
rs109968515	14	490055	CYHR1	rs42009572	22	45718010	WNT5A_ENSBTAG00000049764	817	-0.0045	39.6776	1_2	0.0013	0.232	2_1	0.0008	0.243	2_2	-0.0006	0.362	1_1	-0.0018	0.163
rs109968515	14	490055	CYHR1	rs133698224	1	139555009	SH3BGR	808	-0.005	39.6776	1_2	0.0032	0.0994	2_1	0.0002	0.434	2_2	-0.0006	0.171	1_1	-0.001	0.295
rs109968515	14	490055	CYHR1	rs41580256	20	22964914	ENSBTAG00000054651_ANKRD55	888	0.0044	39.0917	1_1	0.0017	0.224	2_2	0.0004	0.238	2_1	-0.0003	0.367	1_2	-0.0022	0.171
rs109968515	14	490055	CYHR1	rs110363085	12	39726857	PCDH9	886	-0.0055	39.0917	1_2	0.0026	0.0756	2_1	0.0004	0.491	1_1	-0.0006	0.319	2_2	-0.0019	0.115
rs109968515	14	490055	CYHR1	rs42931562	17	7898988	DCLK2(d)	887	0.0044	39.0917	1_1	0.002	0.18	2_2	0.0003	0.308	2_1	-0.0004	0.297	1_2	-0.0017	0.215
rs109968515	14	490055	CYHR1	rs135369831	23	9682217	FKBP5_ARMC12	889	-0.0044	39.0917	1_2	0.0014	0.166	2_1	0.0008	0.356	1_1	-0.001	0.229	2_2	-0.0012	0.249
rs109968515	14	490055	CYHR1	rs42162509	17	5895955	U6_ENSBTAG00000048878	967	0.0052	38.51	1_1	0.0019	0.0882	2_2	0.0006	0.479	1_2	-0.0006	0.307	2_1	-0.0022	0.126
rs109968515	14	490055	CYHR1	rs43047607	20	57708830	FBXL7_ENSBTAG00000048498	969	0.0044	38.51	1_1	0.0017	0.219	2_2	0.0004	0.25	2_1	-0.0004	0.355	1_2	-0.0019	0.176
rs109968515	14	490055	CYHR1	rs109984167	20	24676265	HSPB3_ARL15	968	-0.0043	38.51	1_2	0.0013	0.22	2_1	0.0008	0.263	2_2	-0.0006	0.342	1_1	-0.0016	0.175
rs109968515	14	490055	CYHR1	rs41257302	23	10413064	KCTD20	970	-0.0046	38.51	1_2	0.002	0.128	2_1	0.0006	0.408	1_1	-0.0009	0.267	2_2	-0.0012	0.197
rs109968515	14	490055	CYHR1	rs110280528	23	12106079	BTBD9	971	0.0044	38.51	1_1	0.0012	0.184	2_2	0.001	0.331	1_2	-0.0011	0.211	2_1	-0.0011	0.275
rs109968515	14	490055	CYHR1	rs43270362	1	125609019	SLC9A9	966	0.0044	38.51	1_1	0.0016	0.163	2_2	0.0007	0.354	2_1	-0.001	0.251	1_2	-0.0011	0.231
rs109968515	14	490055	CYHR1	rs43219509	1	24677050	ROBO2	1077	0.0068	37.9327	1_1	0.0008	0.344	2_2	0.0005	0.0576	2_1	-0.0001	0.548	1_2	-0.0054	0.0513
rs109968515	14	490055	CYHR1	rs109125105	3	26741809	CD58	1082	0.0053	37.9327	1_1	0.001	0.308	2_2	0.0008	0.117	2_1	-0.0003	0.488	1_2	-0.0032	0.0867
rs109968515	14	490055	CYHR1	rs41643696	1	138980161	ATP2C1	1081	-0.0044	37.9327	1_2	0.0015	0.226	2_1	0.0005	0.241	2_2	-0.0004	0.364	1_1	-0.002	0.169
rs109968515	14	490055	CYHR1	rs42291531	1	41905455	EPHA6	1079	-0.0045	37.9327	1_2	0.0032	0.129	2_2	0.0001	0.233	2_1	-0.0001	0.372	1_1	-0.0015	0.266
rs109968515	14	490055	CYHR1	rs109127563	19	11929728	BCAS3	1085	0.0043	37.9327	1_1	0.0019	0.174	2_2	0.0004	0.322	2_1	-0.0005	0.283	1_2	-0.0014	0.221
rs109968515	14	490055	CYHR1	rs41861679	18	7301014	DYNLRB2(u)	1083	-0.0051	37.9327	1_2	0.0026	0.0912	2_1	0.0004	0.461	1_1	-0.0008	0.304	2_2	-0.0013	0.144
rs109968515	14	490055	CYHR1	rs41981985	21	47202875	SLC25A21_ENSBTAG00000054035	1086	0.0044	37.9327	1_1	0.0017	0.164	2_2	0.0006	0.348	2_1	-0.0008	0.257	1_2	-0.0012	0.231
rs109968515	14	490055	CYHR1	rs43223035	1	29047612	ENSBTAG00000008359(u)	1078	-0.0043	37.9327	1_2	0.0015	0.172	2_1	0.0007	0.34	2_2	-0.0009	0.265	1_1	-0.0012	0.223
rs109968515	14	490055	CYHR1	rs133671818	23	5655607	FAM83B_5S_rRNA	1087	-0.0045	37.9327	1_2	0.0018	0.139	2_1	0.0006	0.392	1_1	-0.001	0.256	2_2	-0.0011	0.213
rs109968515	14	490055	CYHR1	rs41877516	18	33986665	U6_CDH5	1084	0.0044	37.9327	1_1	0.0014	0.173	2_2	0.0008	0.343	2_1	-0.001	0.262	1_2	-0.0011	0.222
rs109968515	14	490055	CYHR1	rs42896423	1	45848413	SENP7	1080	-0.005	37.9327	1_2	0.0032	0.0872	2_1	0.0002	0.456	2_2	-0.0007	0.149	1_1	-0.0009	0.308
rs109968515	14	490055	CYHR1	rs110388542	17	65824838	MYO18B_SEZ6L	1172	0.0044	37.3596	1_1	0.0014	0.229	2_2	0.0006	0.239	2_1	-0.0004	0.366	1_2	-0.002	0.166
rs109968515	14	490055	CYHR1	rs41584469	17	20682264	PCDH18(d)	1171	0.0043	37.3596	1_1	0.0015	0.224	2_2	0.0005	0.246	2_1	-0.0004	0.359	1_2	-0.0019	0.171
rs109968515	14	490055	CYHR1	rs41609564	5	66603000	U6_PAH	1169	-0.0042	37.3596	1_2	0.0018	0.187	2_1	0.0004	0.297	2_2	-0.0002	0.308	1_1	-0.0018	0.208
rs109968515	14	490055	CYHR1	rs111007443	2	124944122	PHACTR4	1167	-0.0046	37.3596	1_2	0.0014	0.131	2_1	0.0008	0.418	1_1	-0.0006	0.264	2_2	-0.0018	0.187
rs109968515	14	490055	CYHR1	rs43751229	3	118349964	HDAC4	1168	0.0043	37.3596	1_1	0.0017	0.193	2_2	0.0005	0.296	2_1	-0.0005	0.309	1_2	-0.0016	0.202
rs109968515	14	490055	CYHR1	rs133136771	5	68911456	C5H12orf75	1170	-0.0044	37.3596	1_2	0.0025	0.145	2_1	0.0002	0.357	2_2	-0.0003	0.247	1_1	-0.0015	0.25
rs109968515	14	490055	CYHR1	rs43611067	1	136734614	ENSBTAG00000049529_NPHP3	1166	0.0044	37.3596	1_1	0.0017	0.145	2_2	0.0006	0.383	1_2	-0.001	0.25	2_1	-0.0011	0.222
rs109968515	14	490055	CYHR1	rs109150712	23	5309103	HCRTR2_FAM83B	1173	0.0045	37.3596	1_1	0.0019	0.131	2_2	0.0005	0.402	1_2	-0.0009	0.264	2_1	-0.0011	0.203
rs109968515	14	490055	CYHR1	rs3423093394	1	53167139	MYH15	1285	0.0046	36.7909	2_2	0.0011	0.172	1_1	0.0009	0.279	2_1	-0.0004	0.433	1_2	-0.0022	0.116
rs109968515	14	490055	CYHR1	rs109977720	1	21646634	USP25_ENSBTAG00000052575	1283	0.0047	36.7909	1_1	0.0017	0.114	2_2	0.0006	0.437	1_2	-0.0007	0.281	2_1	-0.0016	0.168
rs109968515	14	490055	CYHR1	rs137643501	23	8481395	ENSBTAG00000014274_RPS10	1286	-0.0043	36.7909	1_2	0.0013	0.211	2_1	0.0008	0.275	2_2	-0.0007	0.33	1_1	-0.0015	0.183
rs109968515	14	490055	CYHR1	rs134273511	23	13158513	KCNK5_KCNK17	1288	-0.0045	36.7909	1_2	0.002	0.144	2_1	0.0005	0.375	2_2	-0.0008	0.23	1_1	-0.0011	0.251
rs109968515	14	490055	CYHR1	rs133200464	23	10393033	KCTD20	1287	-0.0042	36.7909	1_2	0.0013	0.18	2_1	0.0008	0.332	2_2	-0.001	0.273	1_1	-0.0011	0.215
rs109968515	14	490055	CYHR1	rs110934086	1	29541996	GBE1(d)	1284	0.0045	36.7909	1_1	0.002	0.129	2_2	0.0005	0.404	1_2	-0.001	0.266	2_1	-0.001	0.201
rs109968515	14	490055	CYHR1	rs109961025	2	54049623	KYNU_5S_rRNA	1409	0.0071	36.2264	2_2	0.0009	0.0515	1_1	0.0007	0.351	2_1	-0.0001	0.554	1_2	-0.0053	0.0437
rs109968515	14	490055	CYHR1	rs110414316	15	52353052	ATG16L2	1410	0.0073	36.2264	2_2	0.0015	0.0498	1_1	0.0006	0.356	2_1	-0.0002	0.555	1_2	-0.005	0.0392
rs109968515	14	490055	CYHR1	rs137426204	20	68361408	U6_ENSBTAG00000050512	1413	0.0044	36.2264	1_1	0.0013	0.248	2_2	0.0006	0.209	2_1	-0.0003	0.396	1_2	-0.0022	0.147
rs109968515	14	490055	CYHR1	rs109610699	25	33165466	RFC2	1416	0.0042	36.2264	1_1	0.0016	0.225	2_2	0.0004	0.241	2_1	-0.0003	0.365	1_2	-0.002	0.17
rs109968515	14	490055	CYHR1	rs41854680	17	71427219	SUSD2	1411	-0.0042	36.2264	1_2	0.002	0.18	2_1	0.0003	0.307	2_2	-0.0003	0.299	1_1	-0.0017	0.215
rs109968515	14	490055	CYHR1	rs135333478	20	27147364	blank	1412	-0.0044	36.2264	2_1	0.0014	0.207	1_2	0.0007	0.264	2_2	-0.0007	0.398	1_1	-0.0016	0.131
rs109968515	14	490055	CYHR1	rs109070144	23	6592032	LRRC1	1414	-0.0045	36.2264	1_2	0.0016	0.141	2_1	0.0007	0.391	1_1	-0.0009	0.253	2_2	-0.0012	0.215
rs109968515	14	490055	CYHR1	rs29027007	23	11082802	PIM1_ENSBTAG00000045936	1415	0.0042	36.2264	1_1	0.0011	0.203	2_2	0.0009	0.299	2_1	-0.0009	0.306	1_2	-0.0012	0.192
rs109968515	14	490055	CYHR1	rs136721390	1	131272773	CLDN18_SOX14	1408	-0.0044	36.2264	1_2	0.0019	0.138	2_1	0.0005	0.389	2_2	-0.001	0.216	1_1	-0.001	0.257
rs109968515	14	490055	CYHR1	rs110235797	24	12575050	ENSBTAG00000049373_SYT4	1555	-0.007	35.6662	2_1	0.0019	0.0567	1_2	0.0005	0.354	2_2	-0.0002	0.548	1_1	-0.0043	0.0408
rs109968515	14	490055	CYHR1	rs110761155	17	68591921	RASL10A_AP1B1	1550	-0.0052	35.6662	1_2	0.0011	0.306	2_1	0.0004	0.113	2_2	-0.0001	0.492	1_1	-0.0036	0.0884
rs109968515	14	490055	CYHR1	rs42968516	2	43076981	RPRM_ENSBTAG00000012816	1547	0.0051	35.6662	1_1	0.0011	0.302	2_2	0.0004	0.12	2_1	-0.0002	0.485	1_2	-0.0034	0.0926
rs109968515	14	490055	CYHR1	rs133477155	23	5235486	HCRTR2	1552	0.0055	35.6662	2_2	0.0015	0.111	1_1	0.0007	0.32	2_1	-0.0003	0.495	1_2	-0.0029	0.075
rs109968515	14	490055	CYHR1	rs43166563	1	128168404	ENSBTAG00000052041_TRIM42	1546	0.0051	35.6662	2_2	0.0011	0.125	1_1	0.0008	0.308	2_1	-0.0003	0.48	1_2	-0.0028	0.0871
rs109968515	14	490055	CYHR1	rs41760244	21	52185438	ENSBTAG00000006363(u)	1551	-0.0045	35.6662	1_2	0.001	0.266	2_1	0.001	0.191	2_2	-0.0005	0.414	1_1	-0.0021	0.129
rs109968515	14	490055	CYHR1	rs110128739	1	37260062	EPHA3	1545	0.0042	35.6662	1_1	0.0018	0.205	2_2	0.0002	0.265	2_1	-0.0002	0.34	1_2	-0.002	0.19
rs109968515	14	490055	CYHR1	rs137740674	3	73478291	NEGR1	1548	0.0042	35.6662	1_1	0.0013	0.209	2_2	0.0008	0.28	2_1	-0.0007	0.325	1_2	-0.0015	0.186
rs109968515	14	490055	CYHR1	rs136086168	23	10740148	CPNE5	1554	0.0043	35.6662	1_1	0.0016	0.143	2_2	0.0007	0.388	1_2	-0.0009	0.252	2_1	-0.0012	0.217
rs109968515	14	490055	CYHR1	rs110093278	11	104529094	SARDH	1549	-0.0043	35.6662	1_2	0.0018	0.151	2_1	0.0005	0.366	2_2	-0.0008	0.239	1_1	-0.0011	0.244
rs109968515	14	490055	CYHR1	rs43706099	23	8682465	ILRUN	1553	-0.0042	35.6662	1_2	0.0018	0.154	2_1	0.0005	0.362	2_2	-0.0008	0.243	1_1	-0.0011	0.241
rs109968515	14	490055	CYHR1	rs42152991	28	43243315	WDFY4	1697	-0.0056	35.1104	1_2	0.0009	0.324	2_1	0.0005	0.0882	2_2	-0.0001	0.517	1_1	-0.0041	0.0708
rs109968515	14	490055	CYHR1	rs42509675	2	53826711	KYNU	1688	0.0052	35.1104	1_1	0.0013	0.307	2_1	-0.0001	0.501	2_2	-0.0001	0.104	1_2	-0.004	0.0877
rs109968515	14	490055	CYHR1	rs41603230	15	60535222	7SK_5S_rRNA	1693	0.0045	35.1104	1_1	0.0015	0.268	2_2	0.0002	0.167	2_1	-0.0002	0.438	1_2	-0.0027	0.127
rs109968515	14	490055	CYHR1	rs134065080	15	61692950	DCDC1	1694	-0.005	35.1104	1_2	0.001	0.3	2_1	0.001	0.135	2_2	-0.0003	0.47	1_1	-0.0027	0.095
rs109968515	14	490055	CYHR1	rs110998077	20	24840568	ARL15	1695	-0.0042	35.1104	1_2	0.0013	0.238	2_1	0.0006	0.226	2_2	-0.0004	0.379	1_1	-0.002	0.157
rs109968515	14	490055	CYHR1	rs43344369	3	75999961	ENSBTAG00000053527(d)	1691	0.0042	35.1104	1_1	0.0013	0.231	2_2	0.0006	0.238	2_1	-0.0004	0.367	1_2	-0.0019	0.164
rs109968515	14	490055	CYHR1	rs109618888	1	35401745	CHMP2B	1687	-0.0042	35.1104	1_2	0.0022	0.183	2_1	0.0001	0.295	2_2	-0.0002	0.309	1_1	-0.0018	0.212
rs109968515	14	490055	CYHR1	rs133384078	5	56209947	SHMT2	1692	-0.0041	35.1104	1_2	0.0019	0.171	2_1	0.0003	0.322	2_2	-0.0003	0.283	1_1	-0.0016	0.224
rs109968515	14	490055	CYHR1	rs110284507	2	120877212	YARS1	1689	-0.005	35.1104	1_2	0.0024	0.0894	2_1	0.0004	0.466	1_1	-0.0007	0.306	2_2	-0.0014	0.139
rs109968515	14	490055	CYHR1	rs109529696	3	58161126	COL24A1	1690	-0.0042	35.1104	1_2	0.0019	0.159	2_1	0.0004	0.351	2_2	-0.0007	0.254	1_1	-0.0012	0.236
rs109968515	14	490055	CYHR1	rs108977471	23	12488214	BTBD9_GLO1	1696	-0.0041	35.1104	2_1	0.0011	0.285	1_2	0.0009	0.215	2_2	-0.001	0.32	1_1	-0.0011	0.18
rs109968515	14	490055	CYHR1	rs136794177	22	45695459	WNT5A_ENSBTAG00000049764	1842	0.0058	34.5588	2_2	0.0015	0.0858	1_1	0.0006	0.335	2_1	-0.0003	0.519	1_2	-0.0034	0.0599
rs109968515	14	490055	CYHR1	rs41628437	2	42853509	RPRM_ENSBTAG00000012816	1833	0.0047	34.5588	1_1	0.0012	0.286	2_2	0.0005	0.147	2_1	-0.0002	0.458	1_2	-0.0028	0.109
rs109968515	14	490055	CYHR1	rs136307242	15	62212977	DNAJC24	1840	-0.0048	34.5588	1_2	0.0011	0.296	2_1	0.0007	0.135	2_2	-0.0003	0.47	1_1	-0.0028	0.0985
rs109968515	14	490055	CYHR1	rs134313660	15	61560928	MPPED2_DCDC1	1839	0.0047	34.5588	1_1	0.001	0.288	2_2	0.0009	0.152	2_1	-0.0004	0.453	1_2	-0.0025	0.106
rs109968515	14	490055	CYHR1	rs110302089	2	124108519	ENSBTAG00000053024_PTPRU	1835	-0.0048	34.5588	1_2	0.0014	0.0967	2_1	0.0006	0.472	1_1	-0.0004	0.298	2_2	-0.0023	0.133
rs109968515	14	490055	CYHR1	rs109327965	2	124592874	EPB41	1836	-0.005	34.5588	1_2	0.0018	0.0854	2_1	0.0005	0.484	1_1	-0.0005	0.31	2_2	-0.0022	0.121
rs109968515	14	490055	CYHR1	rs136667886	17	19059992	U6_ENSBTAG00000055067	1841	0.0042	34.5588	1_1	0.0016	0.22	2_2	0.0004	0.246	2_1	-0.0003	0.36	1_2	-0.002	0.174
rs109968515	14	490055	CYHR1	rs110796909	1	140662904	DSCAM	1831	0.0042	34.5588	1_1	0.0019	0.21	2_2	0.0001	0.256	2_1	-0.0002	0.349	1_2	-0.002	0.185
rs109968515	14	490055	CYHR1	rs41609748	24	61078816	PHLPP1	1846	-0.0041	34.5588	1_2	0.0016	0.212	2_1	0.0004	0.262	2_2	-0.0003	0.344	1_1	-0.0018	0.183
rs109968515	14	490055	CYHR1	rs43509078	7	23142779	CDC42SE2	1837	0.0043	34.5588	2_2	0.0012	0.2	1_1	0.0008	0.266	2_1	-0.0006	0.405	1_2	-0.0017	0.129
rs109968515	14	490055	CYHR1	rs41667429	1	140838043	U6_7SK	1832	-0.0042	34.5588	1_2	0.0024	0.163	2_1	0	0.324	2_2	-0.0001	0.281	1_1	-0.0016	0.232
rs109968515	14	490055	CYHR1	rs109003370	23	19372216	CLIC5_ENPP4	1845	-0.0061	34.5588	1_2	0.0038	0.0493	2_1	0.0002	0.524	1_1	-0.0005	0.346	2_2	-0.0015	0.0809
rs109968515	14	490055	CYHR1	rs3423269048	8	82498976	LOC101902831	1838	0.0042	34.5588	1_1	0.0017	0.196	2_2	0.0005	0.292	2_1	-0.0006	0.313	1_2	-0.0015	0.199
rs109968515	14	490055	CYHR1	rs42294970	27	45107474	5S_rRNA_U6	1847	0.0043	34.5588	1_1	0.0026	0.136	2_2	0.0001	0.371	2_1	-0.0003	0.234	1_2	-0.0013	0.259
rs109968515	14	490055	CYHR1	rs109454224	23	11835160	ZFAND3	1844	-0.0041	34.5588	1_2	0.001	0.177	2_1	0.001	0.347	1_1	-0.0008	0.218	2_2	-0.0013	0.258
rs109968515	14	490055	CYHR1	rs109742863	2	120906848	KIAA1522	1834	-0.0044	34.5588	1_2	0.0019	0.12	2_1	0.0005	0.421	1_1	-0.0008	0.275	2_2	-0.0012	0.184
rs109968515	14	490055	CYHR1	rs43226739	1	29576850	GBE1(d)	1828	0.0043	34.5588	1_1	0.0023	0.134	2_2	0.0003	0.384	2_1	-0.0005	0.221	1_2	-0.0012	0.261
rs109968515	14	490055	CYHR1	rs110847299	1	29386594	GBE1	1827	-0.0043	34.5588	1_2	0.0021	0.141	2_1	0.0004	0.376	2_2	-0.0006	0.229	1_1	-0.0012	0.254
rs109968515	14	490055	CYHR1	rs110311262	23	11106125	PIM1_ENSBTAG00000045936	1843	0.0041	34.5588	1_1	0.0011	0.198	2_2	0.0009	0.305	2_1	-0.0009	0.3	1_2	-0.0012	0.196
rs109968515	14	490055	CYHR1	rs43278037	1	125726305	ENSBTAG00000052125_CHST2	1830	0.0041	34.5588	1_1	0.0013	0.181	2_2	0.0008	0.329	2_1	-0.0009	0.276	1_2	-0.0011	0.214
rs109968515	14	490055	CYHR1	rs43268477	1	125683184	SLC9A9	1829	0.0041	34.5588	1_1	0.0013	0.182	2_2	0.0008	0.328	2_1	-0.0009	0.277	1_2	-0.0011	0.213
rs109968515	14	490055	CYHR1	rs109402892	6	53314886	ENSBTAG00000050660(d)	2014	-0.0072	34.0116	2_1	0.0016	0.0478	1_2	0.0005	0.358	2_2	-0.0001	0.557	1_1	-0.0049	0.037
rs109968515	14	490055	CYHR1	rs109703656	20	62579695	DAP	2017	0.0062	34.0116	2_2	0.001	0.0658	1_1	0.0007	0.343	2_1	-0.0001	0.539	1_2	-0.0044	0.0518
rs109968515	14	490055	CYHR1	rs132789482	3	28309594	TSPAN2_TSHB	2013	0.0069	34.0116	2_2	0.002	0.0556	1_1	0.0005	0.356	2_1	-0.0002	0.55	1_2	-0.0042	0.0391
rs109968515	14	490055	CYHR1	rs110693558	2	47237065	KIF5C	2012	-0.0041	34.0116	1_2	0.0017	0.217	2_1	0.0003	0.249	2_2	-0.0003	0.356	1_1	-0.0019	0.178
rs109968515	14	490055	CYHR1	rs136827441	1	35440283	POU1F1(d)	2011	-0.0041	34.0116	1_2	0.0022	0.183	2_1	0.0001	0.296	2_2	-0.0002	0.309	1_1	-0.0017	0.212
rs109968515	14	490055	CYHR1	rs134712254	25	35567894	ENSBTAG00000048401_VGF	2020	-0.0041	34.0116	1_2	0.0011	0.235	2_1	0.0008	0.241	2_2	-0.0006	0.364	1_1	-0.0016	0.16
rs109968515	14	490055	CYHR1	rs42873673	27	32742254	ENSBTAG00000033381_ENSBTAG00000051594	2022	0.0042	34.0116	2_2	0.0011	0.224	1_1	0.0009	0.249	2_1	-0.0006	0.381	1_2	-0.0016	0.145
rs109968515	14	490055	CYHR1	rs41624846	27	24203304	LOC112444586	2021	-0.004	34.0116	1_2	0.0017	0.185	2_1	0.0004	0.307	2_2	-0.0005	0.298	1_1	-0.0014	0.21
rs109968515	14	490055	CYHR1	rs29013434	23	7132492	BOLA-DOB_TAP2	2019	0.004	34.0116	1_1	0.0012	0.214	2_2	0.0008	0.275	2_1	-0.0007	0.33	1_2	-0.0014	0.181
rs109968515	14	490055	CYHR1	rs110463504	17	68924124	ASCC2	2015	0.0041	34.0116	1_1	0.002	0.156	2_2	0.0004	0.351	2_1	-0.0005	0.254	1_2	-0.0013	0.239
rs109968515	14	490055	CYHR1	rs41626279	21	62331467	U1(d)	2018	-0.0042	34.0116	2_1	0.0016	0.244	1_2	0.0005	0.25	1_1	-0.0009	0.145	2_2	-0.0011	0.361
rs109968515	14	490055	CYHR1	rs43219841	1	29217927	GBE1	2010	-0.0041	34.0116	1_2	0.0014	0.168	2_1	0.0007	0.348	2_2	-0.0009	0.257	1_1	-0.0011	0.227
rs109968515	14	490055	CYHR1	rs110105685	19	61361872	ENSBTAG00000049286	2016	-0.0046	34.0116	1_2	0.0027	0.098	2_1	0.0003	0.443	2_2	-0.0008	0.162	1_1	-0.0009	0.297
rs109968515	14	490055	CYHR1	rs136650023	24	2832209	LOC112444173	2199	0.0069	33.4686	2_2	0.0013	0.0518	1_1	0.0006	0.354	2_1	-0.0001	0.553	1_2	-0.0049	0.0411
rs109968515	14	490055	CYHR1	rs41660821	1	34021093	CADM2	2185	0.0059	33.4686	2_2	0.0009	0.075	1_1	0.0007	0.336	2_1	-0.0001	0.53	1_2	-0.0041	0.0585
rs109968515	14	490055	CYHR1	rs109686403	6	14503593	PITX2(u)	2188	-0.0045	33.4686	1_2	0.0012	0.267	2_1	0.0006	0.178	2_2	-0.0003	0.427	1_1	-0.0025	0.128
rs109968515	14	490055	CYHR1	rs133438137	17	3891447	RNF175	2191	0.0044	33.4686	1_1	0.0013	0.25	2_2	0.0005	0.202	2_1	-0.0002	0.403	1_2	-0.0023	0.145
rs109968515	14	490055	CYHR1	rs137099551	20	69162434	ENSBTAG00000050512_IRX1	2195	0.0042	33.4686	1_1	0.0014	0.247	2_2	0.0004	0.205	2_1	-0.0002	0.4	1_2	-0.0023	0.148
rs109968515	14	490055	CYHR1	rs108965238	20	24810660	ARL15	2194	-0.0041	33.4686	1_2	0.0014	0.234	2_1	0.0005	0.229	2_2	-0.0003	0.376	1_1	-0.002	0.161
rs109968515	14	490055	CYHR1	rs109259655	17	63600982	FAM222A_MVK	2192	0.0042	33.4686	1_1	0.0011	0.248	2_2	0.0008	0.217	2_1	-0.0004	0.388	1_2	-0.0019	0.147
rs109968515	14	490055	CYHR1	rs42620634	20	19265516	PDE4D	2193	0.0041	33.4686	1_1	0.0011	0.24	2_2	0.0009	0.234	2_1	-0.0006	0.371	1_2	-0.0016	0.155
rs109968515	14	490055	CYHR1	rs109697605	11	6136933	TBC1D8_CNOT11	2190	0.004	33.4686	1_1	0.0012	0.219	2_2	0.0007	0.261	2_1	-0.0005	0.344	1_2	-0.0016	0.176
rs109968515	14	490055	CYHR1	rs41655377	6	89309329	EREG	2189	0.004	33.4686	1_1	0.002	0.181	2_2	0.0002	0.305	2_1	-0.0003	0.3	1_2	-0.0016	0.214
rs109968515	14	490055	CYHR1	rs41636496	2	120921874	LOC101907639	2187	-0.0048	33.4686	1_2	0.0024	0.0859	2_1	0.0004	0.471	1_1	-0.0007	0.309	2_2	-0.0013	0.134
rs109968515	14	490055	CYHR1	rs133520395	23	8351367	NUDT3	2198	-0.004	33.4686	1_2	0.0014	0.194	2_1	0.0007	0.302	2_2	-0.0007	0.303	1_1	-0.0013	0.201
rs109968515	14	490055	CYHR1	rs3423093406	1	40763708	Metazoa_SRP(u)	2186	-0.0043	33.4686	1_2	0.0027	0.121	2_1	0.0001	0.397	2_2	-0.0002	0.208	1_1	-0.0012	0.274
rs109968515	14	490055	CYHR1	rs110528638	23	5598967	FAM83B_5S_rRNA	2197	-0.004	33.4686	1_2	0.0012	0.182	2_1	0.0008	0.33	2_2	-0.0009	0.275	1_1	-0.0011	0.213
rs109968515	14	490055	CYHR1	rs29015713	21	62256258	U1(d)	2196	-0.0041	33.4686	1_2	0.0013	0.177	2_1	0.0008	0.337	2_2	-0.001	0.268	1_1	-0.001	0.218
rs109968515	14	490055	CYHR1	rs108985965	25	35416991	IFT22_ENSBTAG00000048776	2412	-0.0046	32.93	1_2	0.0011	0.288	2_1	0.0006	0.147	2_2	-0.0002	0.458	1_1	-0.0027	0.107
rs109968515	14	490055	CYHR1	rs136009799	2	38361399	UPP2_U6	2402	0.0042	32.93	1_1	0.0015	0.248	2_2	0.0002	0.199	2_1	-0.0001	0.406	1_2	-0.0024	0.147
rs109968515	14	490055	CYHR1	rs110199907	20	28459978	PARP8	2408	-0.0046	32.93	2_1	0.0011	0.148	1_2	0.0009	0.294	2_2	-0.0004	0.457	1_1	-0.0023	0.101
rs109968515	14	490055	CYHR1	rs17870257	25	33171297	RFC2	2411	0.0042	32.93	1_1	0.0016	0.225	2_2	0.0004	0.239	2_1	-0.0003	0.366	1_2	-0.002	0.169
rs109968515	14	490055	CYHR1	rs110849842	16	39796259	DNM3	2406	-0.004	32.93	1_2	0.0017	0.204	2_1	0.0003	0.269	2_2	-0.0002	0.336	1_1	-0.0019	0.191
rs109968515	14	490055	CYHR1	rs109481349	20	27434646	ISL1(u)	2407	0.0044	32.93	2_2	0.0016	0.183	1_1	0.0005	0.282	2_1	-0.0006	0.422	1_2	-0.0016	0.113
rs109968515	14	490055	CYHR1	rs41571727	2	120988586	ZBTB8OS	2403	0.0048	32.93	1_1	0.0023	0.0876	2_2	0.0004	0.47	1_2	-0.0007	0.307	2_1	-0.0014	0.135
rs109968515	14	490055	CYHR1	rs41587153	23	4637860	BMP5_HMGCLL1	2409	0.0042	32.93	1_1	0.002	0.154	2_2	0.0004	0.356	2_1	-0.0006	0.25	1_2	-0.0012	0.24
rs109968515	14	490055	CYHR1	rs110251324	2	123953085	ENSBTAG00000053024(u)	2404	-0.0053	32.93	1_2	0.0034	0.0623	2_1	0.0002	0.501	1_1	-0.0006	0.333	2_2	-0.0011	0.104
rs109968515	14	490055	CYHR1	rs3423323537	11	104867655	ENSBTAG00000050776	2405	0.0041	32.93	1_1	0.0015	0.165	2_2	0.0006	0.348	2_1	-0.0008	0.257	1_2	-0.0011	0.23
rs109968515	14	490055	CYHR1	rs110897621	23	13127899	KCNK5_KCNK17	2410	-0.004	32.93	1_2	0.0014	0.164	2_1	0.0007	0.355	2_2	-0.001	0.25	1_1	-0.001	0.231
rs109968515	14	490055	CYHR1	rs136109290	1	30018380	blank	2400	0.0044	32.93	1_1	0.0022	0.112	2_2	0.0004	0.426	1_2	-0.0009	0.283	2_1	-0.0009	0.179
rs109968515	14	490055	CYHR1	rs42408125	1	28489054	ENSBTAG00000051036(d)	2399	-0.0057	32.93	1_2	0.0048	0.0511	2_1	0	0.507	2_2	-0.0001	0.0985	1_1	-0.0007	0.344
rs109968515	14	490055	CYHR1	rs42064881	1	33688529	CADM2	2401	-0.0058	32.93	1_2	0.0052	0.0478	2_2	0.0001	0.0947	2_1	0	0.51	1_1	-0.0007	0.347
rs109968515	14	490055	CYHR1	rs109210391	29	44322319	KLC2	2653	-0.0088	32.3957	2_1	0.0023	0.0288	1_2	0.0004	0.372	2_2	-0.0001	0.576	1_1	-0.006	0.0226
rs109968515	14	490055	CYHR1	rs41583724	18	9096637	ENSBTAG00000054821_CDH13	2647	-0.0059	32.3957	1_2	0.0015	0.0578	2_1	0.0005	0.532	1_1	-0.0003	0.337	2_2	-0.0037	0.0729
rs109968515	14	490055	CYHR1	rs109236435	3	22832038	PDE4DIP	2637	-0.0053	32.3957	2_1	0.0009	0.0951	1_2	0.0008	0.325	2_2	-0.0002	0.51	1_1	-0.0033	0.0701
rs109968515	14	490055	CYHR1	rs41256051	3	23241449	NOTCH2	2638	-0.005	32.3957	1_2	0.0011	0.309	2_1	0.0004	0.112	2_2	-0.0002	0.493	1_1	-0.0033	0.0862
rs109968515	14	490055	CYHR1	rs110812058	3	120105991	KIF1A	2640	0.005	32.3957	2_2	0.0008	0.106	1_1	0.0008	0.316	2_1	-0.0002	0.499	1_2	-0.0032	0.0784
rs109968515	14	490055	CYHR1	rs41849621	17	62176985	TMEM116	2646	-0.0053	32.3957	1_2	0.0019	0.0676	2_1	0.0005	0.511	1_1	-0.0004	0.327	2_2	-0.0026	0.0939
rs109968515	14	490055	CYHR1	rs42903975	2	16476210	ENSBTAG00000050289_CWC22	2636	-0.0045	32.3957	2_1	0.0011	0.153	1_2	0.0008	0.291	2_2	-0.0004	0.452	1_1	-0.0023	0.104
rs109968515	14	490055	CYHR1	rs133016540	24	61128090	PHLPP1	2650	0.004	32.3957	1_1	0.0015	0.214	2_2	0.0004	0.26	2_1	-0.0003	0.346	1_2	-0.0018	0.181
rs109968515	14	490055	CYHR1	rs133291295	22	45612374	WNT5A_ENSBTAG00000049764	2648	-0.0041	32.3957	1_2	0.0014	0.219	2_1	0.0005	0.254	2_2	-0.0004	0.351	1_1	-0.0017	0.176
rs109968515	14	490055	CYHR1	rs109358604	17	20715692	PCDH18_ENSBTAG00000023895	2644	0.004	32.3957	1_1	0.0015	0.215	2_2	0.0005	0.26	2_1	-0.0004	0.345	1_2	-0.0017	0.18
rs109968515	14	490055	CYHR1	BovineHD0700005216	7	17454617	ENSBTAG00000052571	2642	0.004	32.3957	1_1	0.0016	0.2	2_2	0.0004	0.283	2_1	-0.0004	0.323	1_2	-0.0016	0.195
rs109968515	14	490055	CYHR1	rs43138680	25	36315360	ENSBTAG00000052147	2651	0.0045	32.3957	1_1	0.0016	0.118	2_2	0.0007	0.432	1_2	-0.0007	0.276	2_1	-0.0016	0.174
rs109968515	14	490055	CYHR1	rs134678262	23	12182265	BTBD9	2649	-0.0041	32.3957	2_1	0.001	0.36	1_2	0.0009	0.171	1_1	-0.0007	0.224	2_2	-0.0014	0.245
rs109968515	14	490055	CYHR1	rs41584106	26	11788518	ENSBTAG00000020790_U7	2652	0.004	32.3957	1_1	0.0015	0.186	2_2	0.0006	0.313	2_1	-0.0006	0.292	1_2	-0.0013	0.209
rs109968515	14	490055	CYHR1	rs42956873	6	52776675	ENSBTAG00000050660(u)	2641	-0.0039	32.3957	1_2	0.0015	0.178	2_1	0.0005	0.325	2_2	-0.0006	0.28	1_1	-0.0012	0.217
rs109968515	14	490055	CYHR1	rs136155616	11	105058956	RXRA	2643	0.0041	32.3957	1_1	0.0016	0.153	2_2	0.0005	0.367	2_1	-0.0008	0.239	1_2	-0.001	0.242
rs109968515	14	490055	CYHR1	rs133201030	3	61205979	5S_rRNA(d)	2639	0.004	32.3957	1_1	0.0012	0.186	2_2	0.0008	0.325	2_1	-0.0009	0.28	1_2	-0.001	0.209
rs109968515	14	490055	CYHR1	rs109799093	17	41916986	GRIA2	2645	0.0043	32.3957	1_1	0.0025	0.115	2_2	0.0003	0.415	2_1	-0.0006	0.19	1_2	-0.001	0.28
rs109968515	14	490055	CYHR1	rs43275419	1	141140664	7SK_ENSBTAG00000048701	2635	-0.005	32.3957	1_2	0.0032	0.0776	2_1	0.0002	0.474	1_1	-0.0008	0.317	2_2	-0.0008	0.131
rs137472016	14	494621	CYHR1_TONSL	rs42766480	6	87156735	GC_NPFFR2	2	-0.0064	69.699	2_1	0.0046	0.118	1_1	0.0006	0.362	1_2	-0.0007	0.362	2_2	-0.0031	0.158
rs137472016	14	494621	CYHR1_TONSL	rs109210391	29	44322319	KLC2	8	0.0133	62.8853	1_1	0.0023	0.0357	2_2	0.0006	0.26	1_2	-0.0001	0.688	2_1	-0.0102	0.0158
rs137472016	14	494621	CYHR1_TONSL	rs109208465	5	5756462	PHLDA1_U6	7	0.0061	62.8853	2_2	0.0028	0.152	1_2	0.0001	0.432	1_1	-0.0001	0.292	2_1	-0.0035	0.124
rs137472016	14	494621	CYHR1_TONSL	rs43304498	2	41451308	KCNJ3_GALNT13	17	0.009	62.1495	2_2	0.0013	0.238	1_1	0.0004	0.0839	1_2	-0.0001	0.64	2_1	-0.0073	0.0387
rs137472016	14	494621	CYHR1_TONSL	rs41596003	6	43758146	PPARGC1A	18	0.0063	62.1495	2_2	0.0021	0.178	1_1	0.0002	0.234	1_2	-0.0001	0.49	2_1	-0.0038	0.0978
rs137472016	14	494621	CYHR1_TONSL	rs110352004	6	87213962	GC_NPFFR2	22	0.006	61.418	2_2	0.0035	0.139	1_2	0.0003	0.406	1_1	-0.0005	0.318	2_1	-0.0032	0.137
rs137472016	14	494621	CYHR1_TONSL	rs41615143	2	44981402	RBM43(d)	24	-0.0085	60.6908	2_1	0.0012	0.235	1_2	0.0006	0.0942	1_1	-0.0001	0.63	2_2	-0.0065	0.0416
rs137472016	14	494621	CYHR1_TONSL	rs109961025	2	54049623	KYNU_5S_rRNA	31	-0.0097	59.2492	2_1	0.001	0.246	1_2	0.0005	0.0648	1_1	-0.0001	0.659	2_2	-0.0081	0.0305
rs137472016	14	494621	CYHR1_TONSL	rs109901151	6	86762457	SLC4A4	40	0.0058	57.8246	2_2	0.0034	0.139	1_2	0.0003	0.404	1_1	-0.0005	0.32	2_1	-0.0031	0.138
rs137472016	14	494621	CYHR1_TONSL	rs41655377	6	89309329	EREG	41	-0.0058	57.8246	2_1	0.0033	0.125	1_1	0	0.357	1_2	-0.0001	0.367	2_2	-0.0026	0.152
rs137472016	14	494621	CYHR1_TONSL	rs109512265	6	86753255	SLC4A4	55	0.0058	56.4171	2_2	0.0034	0.139	1_2	0.0003	0.403	1_1	-0.0005	0.32	2_1	-0.0031	0.138
rs137472016	14	494621	CYHR1_TONSL	rs110953922	6	86755896	SLC4A4	56	0.0058	56.4171	2_2	0.0034	0.138	1_2	0.0003	0.403	1_1	-0.0005	0.32	2_1	-0.0031	0.138
rs137472016	14	494621	CYHR1_TONSL	rs137302420	6	86751807	SLC4A4	66	-0.0058	55.7198	2_1	0.0034	0.139	1_1	0.0003	0.403	1_2	-0.0005	0.32	2_2	-0.0031	0.138
rs137472016	14	494621	CYHR1_TONSL	rs43240574	1	65763047	STXBP5L	65	0.0057	55.7198	2_2	0.0023	0.155	1_1	0.0003	0.299	1_2	-0.0002	0.424	2_1	-0.0029	0.121
rs137472016	14	494621	CYHR1_TONSL	rs110436636	11	103243510	LOC100848610	67	-0.0057	55.7198	2_1	0.0031	0.116	1_2	0.0002	0.404	1_1	-0.0003	0.32	2_2	-0.0021	0.161
rs137472016	14	494621	CYHR1_TONSL	rs42968516	2	43076981	RPRM_ENSBTAG00000012816	76	-0.0068	55.0268	2_1	0.0017	0.211	1_2	0.0001	0.148	1_1	-0.0001	0.576	2_2	-0.005	0.0648
rs137472016	14	494621	CYHR1_TONSL	rs137147462	6	87153414	GC_NPFFR2	77	0.0057	55.0268	2_2	0.0042	0.132	1_2	0.0007	0.407	1_1	-0.0012	0.317	2_1	-0.0034	0.144
rs137472016	14	494621	CYHR1_TONSL	rs132964769	6	91397116	SHROOM3	79	0.0057	55.0268	2_2	0.0036	0.124	1_2	0.0003	0.362	1_1	-0.0003	0.362	2_1	-0.0027	0.153
rs137472016	14	494621	CYHR1_TONSL	rs109685843	6	89408744	AREG_BTC	78	-0.0059	55.0268	2_1	0.0043	0.0928	1_1	0.0002	0.274	1_2	-0.0002	0.449	2_2	-0.002	0.184
rs137472016	14	494621	CYHR1_TONSL	rs110766805	17	37433291	FSTL5_ENSBTAG00000016059	99	-0.0076	54.338	1_2	0.0014	0.113	2_1	0.001	0.231	1_1	-0.0003	0.611	2_2	-0.0049	0.0449
rs137472016	14	494621	CYHR1_TONSL	rs137444512	5	1183045	LGR5	97	-0.0057	54.338	2_1	0.0019	0.156	1_2	0.0008	0.311	1_1	-0.0006	0.413	2_2	-0.0025	0.12
rs137472016	14	494621	CYHR1_TONSL	rs110180463	11	103257948	PAEP	98	-0.0057	54.338	2_1	0.003	0.116	1_2	0.0002	0.404	1_1	-0.0003	0.32	2_2	-0.0021	0.161
rs137472016	14	494621	CYHR1_TONSL	rs109730277	2	57282894	LRP1B_ENSBTAG00000052556	96	-0.0056	54.338	2_1	0.0027	0.118	1_2	0.0004	0.405	1_1	-0.0005	0.319	2_2	-0.002	0.158
rs137472016	14	494621	CYHR1_TONSL	rs110434046	6	87184768	GC_NPFFR2	111	0.0057	53.6535	2_2	0.0033	0.161	1_2	0.0004	0.473	1_1	-0.0011	0.25	2_1	-0.004	0.115
rs137472016	14	494621	CYHR1_TONSL	rs41633081	1	66133173	HCLS1	122	0.006	52.9732	2_2	0.0018	0.19	1_1	0.0002	0.207	1_2	-0.0001	0.517	2_1	-0.0038	0.0866
rs137472016	14	494621	CYHR1_TONSL	rs109684145	6	87842382	ADAMTS3_SNORD42	123	-0.0059	52.9732	2_1	0.0022	0.178	1_1	0	0.495	1_2	-0.0001	0.229	2_2	-0.0037	0.0978
rs137472016	14	494621	CYHR1_TONSL	rs132683413	6	91364098	SHROOM3	124	0.0056	52.9732	2_2	0.0032	0.15	1_2	0.0004	0.437	1_1	-0.0007	0.287	2_1	-0.0035	0.126
rs137472016	14	494621	CYHR1_TONSL	rs109034709	6	87316810	NPFFR2	135	0.0057	52.2973	2_2	0.0033	0.161	1_2	0.0004	0.474	1_1	-0.0011	0.25	2_1	-0.004	0.115
rs137472016	14	494621	CYHR1_TONSL	rs41591081	6	90103125	PARM1_RCHY1	137	0.0055	52.2973	2_2	0.0032	0.121	1_2	0	0.344	1_1	0	0.379	2_1	-0.0023	0.155
rs137472016	14	494621	CYHR1_TONSL	rs42188448	6	87787762	ADAMTS3_SNORD42	136	0.0056	52.2973	2_2	0.0033	0.105	1_1	0.0001	0.431	1_2	-0.0003	0.293	2_1	-0.0019	0.172
rs137472016	14	494621	CYHR1_TONSL	rs134668938	2	44170046	CACNB4	152	-0.0065	51.6256	2_1	0.0017	0.206	1_1	0	0.565	1_2	-0.0001	0.159	2_2	-0.0049	0.0703
rs137472016	14	494621	CYHR1_TONSL	rs108978762	6	84916418	LOC781553	163	0.0069	50.9582	2_2	0.0013	0.221	1_1	0.0003	0.128	1_2	-0.0001	0.596	2_1	-0.0053	0.0553
rs137472016	14	494621	CYHR1_TONSL	rs109625649	11	103259232	PAEP	177	-0.0054	50.2951	2_1	0.0029	0.111	1_2	0.0002	0.417	1_1	-0.0004	0.306	2_2	-0.0019	0.165
rs137472016	14	494621	CYHR1_TONSL	rs41570661	2	57114630	LRP1B(d)	176	0.0054	50.2951	2_2	0.0025	0.117	1_1	0.0004	0.409	1_2	-0.0006	0.315	2_1	-0.0018	0.159
rs137472016	14	494621	CYHR1_TONSL	rs110693558	2	47237065	KIF5C	190	0.0054	49.6363	2_2	0.0023	0.153	1_1	0.0002	0.304	1_2	-0.0002	0.42	2_1	-0.0027	0.123
rs137472016	14	494621	CYHR1_TONSL	rs136418979	6	49876169	U6_PCDH7	209	0.0091	48.9817	1_1	0.0019	0.0668	2_2	0.0007	0.25	1_2	-0.0002	0.657	2_1	-0.0063	0.0266
rs137472016	14	494621	CYHR1_TONSL	rs110641366	11	103259143	PAEP	210	0.0054	48.9817	2_2	0.0029	0.111	1_1	0.0002	0.418	1_2	-0.0004	0.306	2_1	-0.0019	0.165
rs137472016	14	494621	CYHR1_TONSL	rs136201096	2	38858032	ACVR1C_CYTIP	236	-0.0081	48.3314	2_1	0.001	0.24	1_2	0.0008	0.0833	1_1	-0.0001	0.64	2_2	-0.0062	0.036
rs137472016	14	494621	CYHR1_TONSL	rs110975723	17	28334332	ENSBTAG00000049817_C17H4orf33	239	0.0058	48.3314	2_2	0.002	0.191	1_2	0.0001	0.529	1_1	-0.0003	0.195	2_1	-0.0042	0.0854
rs137472016	14	494621	CYHR1_TONSL	rs135881591	2	46666827	LYPD6	237	0.0054	48.3314	2_2	0.0022	0.167	1_1	0	0.261	1_2	0	0.463	2_1	-0.0032	0.109
rs137472016	14	494621	CYHR1_TONSL	rs109706757	5	4507251	KCNC2	238	-0.0054	48.3314	2_1	0.0029	0.115	1_2	0.0001	0.402	1_1	-0.0002	0.321	2_2	-0.0021	0.161
rs137472016	14	494621	CYHR1_TONSL	rs267239376	2	58321957	ENSBTAG00000017629	259	-0.0084	47.6854	1_2	0.0011	0.0741	2_1	0.0008	0.245	1_1	-0.0001	0.65	2_2	-0.0064	0.0315
rs137472016	14	494621	CYHR1_TONSL	rs110086545	6	43664842	PPARGC1A	260	-0.0069	47.6854	2_1	0.0011	0.225	1_2	0.001	0.128	1_1	-0.0002	0.595	2_2	-0.0046	0.0521
rs137472016	14	494621	CYHR1_TONSL	rs109318971	6	89111606	MTHFD2L	261	-0.0052	47.6854	2_1	0.0029	0.143	1_1	0.0002	0.408	1_2	-0.0003	0.316	2_2	-0.0028	0.133
rs137472016	14	494621	CYHR1_TONSL	rs42606217	6	89732280	BTC_PARM1	262	0.0055	47.6854	2_2	0.0044	0.0862	1_2	0.0005	0.261	1_1	-0.0003	0.463	2_1	-0.0019	0.19
rs137472016	14	494621	CYHR1_TONSL	rs109682027	6	94633950	ANTXR2	263	-0.0058	47.6854	2_1	0.0037	0.0794	1_2	0.0002	0.502	1_1	-0.0004	0.222	2_2	-0.0015	0.197
rs137472016	14	494621	CYHR1_TONSL	rs41628437	2	42853509	RPRM_ENSBTAG00000012816	281	-0.0059	47.0437	2_1	0.0015	0.201	1_2	0.0003	0.181	1_1	-0.0001	0.543	2_2	-0.0039	0.0751
rs137472016	14	494621	CYHR1_TONSL	rs43312105	2	57210187	LRP1B(d)	282	0.0053	47.0437	2_2	0.0025	0.117	1_1	0.0004	0.408	1_2	-0.0006	0.316	2_1	-0.0018	0.159
rs137472016	14	494621	CYHR1_TONSL	rs43243149	1	62305513	bta-mir-2285de(u)	280	-0.0053	47.0437	2_1	0.0029	0.106	1_2	0.0002	0.432	1_1	-0.0004	0.292	2_2	-0.0018	0.17
rs137472016	14	494621	CYHR1_TONSL	rs133267472	5	1967617	TRHDE	302	0.0054	46.4063	2_2	0.0014	0.17	1_1	0.001	0.281	1_2	-0.0006	0.443	2_1	-0.0023	0.106
rs137472016	14	494621	CYHR1_TONSL	rs111029489	11	103297892	LCN9_KCNT1	303	-0.0053	46.4063	2_1	0.0025	0.108	1_2	0.0005	0.436	1_1	-0.0007	0.288	2_2	-0.0016	0.168
rs137472016	14	494621	CYHR1_TONSL	rs43233287	1	64391625	PLA1A	324	-0.0062	45.7732	2_1	0.0014	0.213	1_2	0.0001	0.146	1_1	0	0.577	2_2	-0.0046	0.0633
rs137472016	14	494621	CYHR1_TONSL	rs135147060	6	58716078	SMIM14	326	0.0059	45.7732	2_2	0.0014	0.203	1_1	0.0005	0.178	1_2	-0.0002	0.546	2_1	-0.0038	0.0728
rs137472016	14	494621	CYHR1_TONSL	rs41624599	2	57033211	LRP1B(d)	325	-0.0055	45.7732	2_1	0.0016	0.186	1_2	0.0004	0.223	1_1	-0.0002	0.501	2_2	-0.0033	0.0903
rs137472016	14	494621	CYHR1_TONSL	rs135007365	17	3296153	DCHS2	327	0.0061	45.7732	2_2	0.0035	0.0641	1_1	0.0004	0.555	2_1	-0.0011	0.212	1_2	-0.0012	0.169
rs137472016	14	494621	CYHR1_TONSL	rs41632459	2	135468710	PADI1_5S_rRNA	356	-0.0054	45.1443	2_1	0.0024	0.176	1_1	0.0003	0.503	1_2	-0.0008	0.221	2_2	-0.0041	0.1
rs137472016	14	494621	CYHR1_TONSL	rs135660402	7	92077521	7SK_ENSBTAG00000048629	357	-0.0061	45.1443	2_1	0.0011	0.213	1_2	0.001	0.159	1_1	-0.0003	0.565	2_2	-0.0038	0.0628
rs137472016	14	494621	CYHR1_TONSL	rs110927481	2	125533143	PPP1R8	355	0.0051	45.1443	2_2	0.0034	0.139	1_2	0.0005	0.41	1_1	-0.0008	0.314	2_1	-0.003	0.138
rs137472016	14	494621	CYHR1_TONSL	rs29027574	1	34360152	CADM2_bta-mir-2285cm	389	0.0051	44.5197	2_2	0.0026	0.148	1_2	0.0001	0.42	1_1	-0.0003	0.304	2_1	-0.0029	0.128
rs137472016	14	494621	CYHR1_TONSL	rs110694875	6	87405290	NPFFR2_ADAMTS3	391	-0.005	44.5197	2_1	0.0033	0.134	1_1	0.0005	0.395	1_2	-0.0007	0.329	2_2	-0.0028	0.142
rs137472016	14	494621	CYHR1_TONSL	rs109197644	2	128627263	GRHL3_U6	390	0.0051	44.5197	2_2	0.0022	0.149	1_1	0.0002	0.316	1_2	-0.0002	0.408	2_1	-0.0025	0.127
rs137472016	14	494621	CYHR1_TONSL	rs41640750	2	36960974	BAZ2B	438	0.0074	43.8995	2_2	0.001	0.237	1_1	0.0006	0.0902	1_2	-0.0001	0.634	2_1	-0.0057	0.0389
rs137472016	14	494621	CYHR1_TONSL	rs110405355	17	36073473	TRPC3_FSTL5	441	0.0055	43.8995	2_2	0.0015	0.191	1_1	0.0005	0.212	1_2	-0.0002	0.512	2_1	-0.0033	0.0853
rs137472016	14	494621	CYHR1_TONSL	rs43235106	1	64527662	CFAP91	437	0.0051	43.8995	2_2	0.0017	0.163	1_1	0.0006	0.288	1_2	-0.0004	0.436	2_1	-0.0024	0.113
rs137472016	14	494621	CYHR1_TONSL	rs109816251	11	103230152	ENSBTAG00000000893_ENSBTAG00000048091	440	-0.0051	43.8995	2_1	0.0028	0.108	1_2	0.0002	0.427	1_1	-0.0004	0.296	2_2	-0.0017	0.168
rs137472016	14	494621	CYHR1_TONSL	rs110308315	2	57013893	LRP1B(d)	439	-0.005	43.8995	2_1	0.002	0.122	1_2	0.0007	0.406	1_1	-0.0009	0.317	2_2	-0.0016	0.154
rs137472016	14	494621	CYHR1_TONSL	rs41655233	7	61681361	LOC112447558	479	-0.0101	43.2835	1_2	0.0014	0.0438	2_1	0.0006	0.257	1_1	-0.0001	0.68	2_2	-0.008	0.0191
rs137472016	14	494621	CYHR1_TONSL	rs136988751	8	95359127	FKTN	480	-0.0064	43.2835	1_2	0.0016	0.134	2_1	0.0008	0.226	1_1	-0.0004	0.589	2_2	-0.0037	0.0507
rs137472016	14	494621	CYHR1_TONSL	rs41636557	17	23043010	ENSBTAG00000033967(u)	482	0.0051	43.2835	2_2	0.0022	0.166	1_2	0.0001	0.465	1_1	-0.0002	0.259	2_1	-0.0033	0.11
rs137472016	14	494621	CYHR1_TONSL	rs42620173	5	178594	ENSBTAG00000027770(u)	478	-0.0051	43.2835	2_1	0.002	0.157	1_2	0.0003	0.294	1_1	-0.0002	0.429	2_2	-0.0027	0.119
rs137472016	14	494621	CYHR1_TONSL	rs43235984	1	64627775	NR1I2	477	-0.0051	43.2835	2_1	0.0017	0.165	1_2	0.0005	0.282	1_1	-0.0003	0.442	2_2	-0.0025	0.111
rs137472016	14	494621	CYHR1_TONSL	rs110469089	1	62269764	bta-mir-2285de(u)	476	0.0052	43.2835	2_2	0.003	0.0943	1_1	0.0003	0.466	1_2	-0.0005	0.258	2_1	-0.0015	0.182
rs137472016	14	494621	CYHR1_TONSL	rs133763052	11	103280350	GLT6D1_LCN9	481	0.0053	43.2835	2_2	0.003	0.0873	1_1	0.0003	0.488	1_2	-0.0007	0.236	2_1	-0.0014	0.189
rs137472016	14	494621	CYHR1_TONSL	rs110885484	5	5193679	LOC104972322	529	-0.0054	42.6718	2_1	0.0037	0.0842	1_2	0	0.483	1_1	-0.0001	0.241	2_2	-0.0016	0.192
rs137472016	14	494621	CYHR1_TONSL	rs110761187	6	43810052	PPARGC1A	558	0.006	42.0644	2_2	0.001	0.216	1_1	0.001	0.152	1_2	-0.0003	0.572	2_1	-0.0037	0.0599
rs137472016	14	494621	CYHR1_TONSL	rs110646641	2	47186650	LYPD6B	556	0.0049	42.0644	2_2	0.0027	0.136	1_2	0	0.383	1_1	-0.0001	0.341	2_1	-0.0024	0.141
rs137472016	14	494621	CYHR1_TONSL	rs3423180008	5	58714	ENSBTAG00000027770(u)	557	0.0049	42.0644	2_2	0.0021	0.139	1_1	0.0004	0.349	1_2	-0.0003	0.375	2_1	-0.0021	0.138
rs137472016	14	494621	CYHR1_TONSL	rs43430442	5	8473627	ENSBTAG00000054750	601	-0.0054	41.4612	2_1	0.0015	0.197	1_1	0	0.538	1_2	0	0.186	2_2	-0.0039	0.0792
rs137472016	14	494621	CYHR1_TONSL	rs134693220	17	60958626	ENSBTAG00000051737	602	0.0051	41.4612	2_2	0.0013	0.176	1_1	0.001	0.266	1_2	-0.0006	0.458	2_1	-0.0022	0.1
rs137472016	14	494621	CYHR1_TONSL	rs43235951	1	64645261	GSK3B	600	0.0049	41.4612	2_2	0.0026	0.12	1_1	0.0001	0.391	1_2	-0.0002	0.332	2_1	-0.0019	0.156
rs137472016	14	494621	CYHR1_TONSL	rs136009799	2	38361399	UPP2_U6	662	-0.0051	40.8624	2_1	0.0019	0.174	1_1	0	0.48	1_2	0	0.244	2_2	-0.0032	0.102
rs137472016	14	494621	CYHR1_TONSL	rs109826686	6	89565623	AREG_BTC	666	0.005	40.8624	2_2	0.0035	0.0953	1_2	0.0001	0.276	1_1	-0.0001	0.448	2_1	-0.0017	0.181
rs137472016	14	494621	CYHR1_TONSL	rs132770642	2	57312184	ENSBTAG00000052556(u)	665	-0.005	40.8624	2_1	0.0029	0.0993	1_2	0.0002	0.449	1_1	-0.0003	0.275	2_2	-0.0016	0.177
rs137472016	14	494621	CYHR1_TONSL	rs137144989	2	49259529	ENSBTAG00000012376(u)	663	-0.0054	40.8624	2_1	0.0034	0.0748	1_2	0.0002	0.518	1_1	-0.0006	0.206	2_2	-0.0012	0.201
rs137472016	14	494621	CYHR1_TONSL	rs41582943	2	50124025	U6_ENSBTAG00000054108	664	0.0057	40.8624	2_2	0.0042	0.0616	1_1	0.0001	0.547	1_2	-0.0002	0.177	2_1	-0.0012	0.215
rs137472016	14	494621	CYHR1_TONSL	rs42608963	6	53912813	blank	738	-0.0053	40.2679	2_1	0.0017	0.19	1_1	0.0001	0.524	1_2	-0.0002	0.2	2_2	-0.0038	0.0859
rs137472016	14	494621	CYHR1_TONSL	rs109316834	1	74688985	ENSBTAG00000053503	736	0.0048	40.2679	2_2	0.0033	0.12	1_2	0.0005	0.354	1_1	-0.0005	0.37	2_1	-0.0025	0.156
rs137472016	14	494621	CYHR1_TONSL	rs42254119	5	1325691	TMEM19	737	-0.0049	40.2679	2_1	0.0015	0.168	1_2	0.0007	0.281	1_1	-0.0004	0.443	2_2	-0.0023	0.109
rs137472016	14	494621	CYHR1_TONSL	rs42418310	17	8117645	IQCM	739	0.006	40.2679	2_2	0.0043	0.0558	1_1	0.0001	0.566	1_2	-0.0005	0.157	2_1	-0.0011	0.221
rs137472016	14	494621	CYHR1_TONSL	rs29023972	6	44545423	LOC112447152	821	0.0052	39.6776	2_2	0.0016	0.19	1_1	0.0001	0.205	1_2	0	0.519	2_1	-0.0036	0.0861
rs137472016	14	494621	CYHR1_TONSL	rs109393181	7	92108118	7SK_ENSBTAG00000048629	823	0.0056	39.6776	2_2	0.001	0.211	1_1	0.0009	0.167	1_2	-0.0003	0.556	2_1	-0.0034	0.0656
rs137472016	14	494621	CYHR1_TONSL	rs41639307	1	8219111	blank	818	0.0053	39.6776	2_2	0.0012	0.198	1_1	0.0008	0.198	1_2	-0.0003	0.526	2_1	-0.003	0.0778
rs137472016	14	494621	CYHR1_TONSL	rs3423136288	2	47623579	EPC2_MBD5	819	-0.0048	39.6776	2_1	0.0024	0.155	1_1	0.0001	0.436	1_2	-0.0003	0.288	2_2	-0.0028	0.121
rs137472016	14	494621	CYHR1_TONSL	rs41931683	20	6700884	FAM169A	825	-0.0048	39.6776	2_1	0.0016	0.162	1_2	0.0005	0.291	1_1	-0.0004	0.432	2_2	-0.0023	0.114
rs137472016	14	494621	CYHR1_TONSL	rs3423184237	5	9247874	PAWR	820	-0.005	39.6776	2_1	0.0035	0.0913	1_1	0.0001	0.264	1_2	-0.0001	0.46	2_2	-0.0017	0.185
rs137472016	14	494621	CYHR1_TONSL	rs133354137	6	48692898	5S_rRNA_SNORA70	822	0.0054	39.6776	2_2	0.004	0.0701	1_1	0	0.521	1_2	-0.0001	0.202	2_1	-0.0013	0.206
rs137472016	14	494621	CYHR1_TONSL	rs43095916	17	3509688	DCHS2_SFRP2	824	0.0058	39.6776	2_2	0.0033	0.057	1_1	0.0003	0.575	2_1	-0.0009	0.219	1_2	-0.0013	0.149
rs137472016	14	494621	CYHR1_TONSL	rs41870500	6	88367742	ANKRD17_ALB	894	-0.0066	39.0917	2_1	0.0011	0.231	1_1	0	0.624	1_2	-0.0001	0.0999	2_2	-0.0056	0.0453
rs137472016	14	494621	CYHR1_TONSL	rs110435940	2	54100579	KYNU_5S_rRNA	890	0.006	39.0917	2_2	0.0012	0.219	1_1	0.0001	0.133	1_2	0	0.591	2_1	-0.0046	0.0573
rs137472016	14	494621	CYHR1_TONSL	rs109283847	16	45093191	SLC45A1_ENSBTAG00000053468	895	-0.0054	39.0917	2_1	0.0016	0.198	1_1	0.0001	0.542	1_2	-0.0002	0.181	2_2	-0.0041	0.0788
rs137472016	14	494621	CYHR1_TONSL	rs110139290	2	55821491	LRP1B	891	0.0048	39.0917	2_2	0.0015	0.167	1_1	0.0006	0.28	1_2	-0.0004	0.444	2_1	-0.0023	0.109
rs137472016	14	494621	CYHR1_TONSL	rs41831723	17	4021093	TMEM131L	896	-0.0057	39.0917	2_1	0.0022	0.0654	1_2	0.0006	0.567	2_2	-0.0007	0.211	1_1	-0.0022	0.157
rs137472016	14	494621	CYHR1_TONSL	rs110906246	17	24349356	PABPC4L(d)	897	-0.0048	39.0917	2_1	0.0031	0.11	1_1	0.0002	0.316	1_2	-0.0001	0.408	2_2	-0.002	0.166
rs137472016	14	494621	CYHR1_TONSL	rs3423093376	3	118060516	TWIST2	892	-0.0048	39.0917	2_1	0.0027	0.118	1_2	0	0.392	1_1	0	0.331	2_2	-0.002	0.158
rs137472016	14	494621	CYHR1_TONSL	rs41864680	18	36012103	CDH3	898	-0.005	39.0917	2_1	0.0038	0.093	1_1	0.0005	0.278	1_2	-0.0003	0.446	2_2	-0.002	0.183
rs137472016	14	494621	CYHR1_TONSL	rs3423092999	5	9141185	PAWR	893	-0.005	39.0917	2_1	0.0034	0.0914	1_1	0.0001	0.264	1_2	-0.0001	0.46	2_2	-0.0017	0.185
rs137472016	14	494621	CYHR1_TONSL	rs41929408	20	6787304	GFM2	980	-0.0061	38.51	1_2	0.0012	0.125	2_1	0.0008	0.227	1_1	-0.0003	0.598	2_2	-0.0038	0.0489
rs137472016	14	494621	CYHR1_TONSL	rs43460075	20	6578001	MSX2_FAM169A	979	0.0049	38.51	2_2	0.0017	0.177	1_1	0.0002	0.243	1_2	-0.0001	0.48	2_1	-0.003	0.0996
rs137472016	14	494621	CYHR1_TONSL	rs42345861	8	93946371	TOPORSL_OR13F1	975	-0.0055	38.51	1_2	0.0014	0.171	2_1	0.0008	0.213	1_1	-0.0004	0.553	2_2	-0.0028	0.0633
rs137472016	14	494621	CYHR1_TONSL	rs42767507	6	87101644	GC_NPFFR2	974	0.0048	38.51	2_2	0.0043	0.0981	1_2	0.0008	0.304	1_1	-0.0007	0.419	2_1	-0.0021	0.178
rs137472016	14	494621	CYHR1_TONSL	rs109272810	17	24323323	PABPC4L(d)	977	0.0048	38.51	2_2	0.0031	0.11	1_2	0.0002	0.315	1_1	-0.0001	0.409	2_1	-0.002	0.167
rs137472016	14	494621	CYHR1_TONSL	rs109587345	13	13413002	CELF2(d)	976	-0.0047	38.51	2_1	0.0025	0.121	1_2	0.0001	0.39	1_1	-0.0002	0.334	2_2	-0.0019	0.155
rs137472016	14	494621	CYHR1_TONSL	rs110942403	18	36020935	CDH3_CDH1	978	-0.005	38.51	2_1	0.004	0.0841	1_1	0.0005	0.254	1_2	-0.0003	0.47	2_2	-0.0018	0.192
rs137472016	14	494621	CYHR1_TONSL	rs3423093935	5	9359085	PPP1R12A	973	-0.0049	38.51	2_1	0.0034	0.0914	1_1	0.0001	0.264	1_2	-0.0001	0.46	2_2	-0.0017	0.185
rs137472016	14	494621	CYHR1_TONSL	rs43425810	5	5390986	ENSBTAG00000050164_PHLDA1	972	0.0053	38.51	2_2	0.0041	0.0688	1_2	0.0001	0.202	1_1	0	0.522	2_1	-0.0014	0.207
rs137472016	14	494621	CYHR1_TONSL	rs41609624	5	2112640	TRHDE	1091	0.0054	37.9327	2_2	0.0013	0.207	1_1	0.0001	0.164	1_2	0	0.56	2_1	-0.0039	0.0694
rs137472016	14	494621	CYHR1_TONSL	rs109649065	2	38442344	LOC101907729	1089	-0.0049	37.9327	2_1	0.0018	0.178	1_2	0	0.234	1_1	0	0.489	2_2	-0.0032	0.0978
rs137472016	14	494621	CYHR1_TONSL	rs41590455	3	48122941	RWDD3(u)	1090	-0.0046	37.9327	2_1	0.0022	0.133	1_2	0.0002	0.36	1_1	-0.0002	0.364	2_2	-0.0021	0.144
rs137472016	14	494621	CYHR1_TONSL	rs43256975	1	107302318	C1H3orf80_ENSBTAG00000052570	1088	-0.0047	37.9327	2_1	0.0027	0.106	1_2	0.0001	0.43	1_1	-0.0002	0.294	2_2	-0.0017	0.17
rs137472016	14	494621	CYHR1_TONSL	rs41612801	2	41758294	GALNT13	1175	-0.0061	37.3596	2_1	0.0017	0.22	1_1	0.0002	0.612	1_2	-0.0014	0.112	2_2	-0.006	0.0558
rs137472016	14	494621	CYHR1_TONSL	rs42509675	2	53826711	KYNU	1177	-0.0058	37.3596	2_1	0.0014	0.217	1_1	0.0001	0.592	1_2	-0.0004	0.132	2_2	-0.0048	0.0596
rs137472016	14	494621	CYHR1_TONSL	rs133362619	16	51796918	FBLIM1	1182	-0.0058	37.3596	2_1	0.0013	0.217	1_1	0.0001	0.589	1_2	-0.0002	0.135	2_2	-0.0048	0.0597
rs137472016	14	494621	CYHR1_TONSL	rs41625756	6	55630581	ARAP2	1181	0.0057	37.3596	2_2	0.0011	0.217	1_1	0.0004	0.142	1_2	-0.0001	0.582	2_1	-0.0041	0.0592
rs137472016	14	494621	CYHR1_TONSL	rs41601784	5	6702753	U6_ENSBTAG00000054109	1179	0.0052	37.3596	2_2	0.0013	0.2	1_1	0.0003	0.186	1_2	-0.0001	0.538	2_1	-0.0035	0.0764
rs137472016	14	494621	CYHR1_TONSL	rs135215385	25	8311845	C25H16orf72_GRIN2A	1183	-0.0047	37.3596	2_1	0.0029	0.139	1_1	0.0005	0.407	1_2	-0.0006	0.317	2_2	-0.003	0.137
rs137472016	14	494621	CYHR1_TONSL	rs133123568	2	50028418	U6_ENSBTAG00000054108	1176	-0.0049	37.3596	2_1	0.0016	0.18	1_2	0.0004	0.24	1_1	-0.0002	0.484	2_2	-0.0028	0.0964
rs137472016	14	494621	CYHR1_TONSL	rs3423093394	1	53167139	MYH15	1174	-0.0051	37.3596	2_1	0.0011	0.197	1_2	0.001	0.208	1_1	-0.0004	0.516	2_2	-0.0026	0.0796
rs137472016	14	494621	CYHR1_TONSL	rs135610398	6	53172635	ENSBTAG00000050660(d)	1180	-0.0047	37.3596	2_1	0.0019	0.156	1_2	0.0002	0.299	1_1	-0.0001	0.425	2_2	-0.0024	0.12
rs137472016	14	494621	CYHR1_TONSL	rs29012000	28	36654525	U2_NRG3	1184	0.0047	37.3596	2_2	0.0031	0.104	1_2	0.0002	0.3	1_1	-0.0001	0.424	2_1	-0.002	0.172
rs137472016	14	494621	CYHR1_TONSL	rs42323070	2	55844406	LRP1B	1178	0.005	37.3596	2_2	0.0032	0.0795	1_1	0.0002	0.505	1_2	-0.0005	0.219	2_1	-0.0012	0.197
rs137472016	14	494621	CYHR1_TONSL	rs137121861	24	61218781	PHLPP1	1296	-0.0091	36.7909	1_2	0.0015	0.0469	2_1	0.0005	0.257	1_1	-0.0001	0.677	2_2	-0.0069	0.0196
rs137472016	14	494621	CYHR1_TONSL	rs3423094120	2	61404353	DARS1	1289	0.0077	36.7909	1_1	0.001	0.0658	2_2	0.0007	0.248	1_2	-0.0001	0.658	2_1	-0.006	0.0278
rs137472016	14	494621	CYHR1_TONSL	rs41597201	6	59192501	ENSBTAG00000049669_RHOH	1292	0.0064	36.7909	1_1	0.0015	0.107	2_2	0.0007	0.235	1_2	-0.0003	0.616	2_1	-0.004	0.0409
rs137472016	14	494621	CYHR1_TONSL	rs110056837	6	59612719	RBM47	1293	0.0063	36.7909	1_1	0.0016	0.113	2_2	0.0007	0.234	1_2	-0.0003	0.611	2_1	-0.0037	0.0424
rs137472016	14	494621	CYHR1_TONSL	rs109699863	5	6775069	U6_ENSBTAG00000054109	1290	-0.0052	36.7909	2_1	0.0013	0.2	1_2	0.0003	0.185	1_1	-0.0001	0.539	2_2	-0.0035	0.0762
rs137472016	14	494621	CYHR1_TONSL	rs3423497007	22	790165	LANCL2	1295	0.0048	36.7909	2_2	0.0014	0.175	1_1	0.0006	0.258	1_2	-0.0003	0.465	2_1	-0.0024	0.101
rs137472016	14	494621	CYHR1_TONSL	rs110930453	6	36695293	SPP1	1291	-0.0048	36.7909	2_1	0.0033	0.113	1_1	0.0005	0.335	1_2	-0.0004	0.389	2_2	-0.0024	0.163
rs137472016	14	494621	CYHR1_TONSL	rs110417096	31	131703160	U6_MSL3	1299	0.005	36.7909	1_1	0.0013	0.21	2_2	0.0009	0.199	1_2	-0.0006	0.514	2_1	-0.0023	0.0771
rs137472016	14	494621	CYHR1_TONSL	rs109232878	25	10010608	RMI2_ENSBTAG00000052111	1297	-0.005	36.7909	2_1	0.0045	0.0745	1_1	0.0007	0.23	1_2	-0.0003	0.494	2_2	-0.0016	0.202
rs137472016	14	494621	CYHR1_TONSL	rs3423549283	31	130991488	FRMPD4	1298	0.0048	36.7909	2_2	0.0016	0.101	1_1	0.0008	0.473	2_1	-0.0009	0.175	1_2	-0.0014	0.251
rs137472016	14	494621	CYHR1_TONSL	rs109778938	21	49602890	FBXO33_bta-mir-2365	1294	0.0059	36.7909	2_2	0.0048	0.0501	1_2	0	0.148	1_1	0	0.575	2_1	-0.0011	0.226
rs137472016	14	494621	CYHR1_TONSL	rs110440459	23	4479274	BMP5	1427	0.0075	36.2264	1_1	0.0021	0.0745	2_2	0.0005	0.249	1_2	-0.0002	0.649	2_1	-0.0047	0.0276
rs137472016	14	494621	CYHR1_TONSL	rs29019675	31	75890479	ENSBTAG00000052760_UPRT	1428	0.0054	36.2264	2_2	0.0012	0.209	1_1	0.0004	0.163	1_2	-0.0001	0.561	2_1	-0.0037	0.0673
rs137472016	14	494621	CYHR1_TONSL	rs43709767	5	6826251	U6_ENSBTAG00000054109	1424	-0.0049	36.2264	2_1	0.0013	0.187	1_2	0.0005	0.224	1_1	-0.0002	0.5	2_2	-0.0028	0.0892
rs137472016	14	494621	CYHR1_TONSL	rs134146464	1	39791496	blank	1417	-0.0046	36.2264	2_1	0.002	0.158	1_1	0.0001	0.44	1_2	-0.0001	0.284	2_2	-0.0028	0.118
rs137472016	14	494621	CYHR1_TONSL	rs110442772	2	133616910	UBR4_U3	1421	-0.0045	36.2264	2_1	0.0029	0.129	1_1	0.0003	0.373	1_2	-0.0004	0.351	2_2	-0.0024	0.147
rs137472016	14	494621	CYHR1_TONSL	rs41617640	3	41141556	5S_rRNA_OLFM3	1422	0.0046	36.2264	2_2	0.0015	0.164	1_1	0.0006	0.287	1_2	-0.0004	0.437	2_1	-0.0022	0.112
rs137472016	14	494621	CYHR1_TONSL	rs3423181365	5	9094462	SYT1_PAWR	1425	-0.0049	36.2264	2_1	0.0034	0.0894	1_1	0.0001	0.256	1_2	0	0.467	2_2	-0.0016	0.187
rs137472016	14	494621	CYHR1_TONSL	rs42796468	2	57099792	LRP1B(d)	1419	-0.0049	36.2264	2_1	0.0029	0.0871	1_2	0.0002	0.485	1_1	-0.0005	0.238	2_2	-0.0013	0.189
rs137472016	14	494621	CYHR1_TONSL	rs135483620	5	1571849	TPH2	1423	-0.0047	36.2264	2_1	0.0018	0.113	1_2	0.0006	0.432	1_1	-0.0009	0.292	2_2	-0.0013	0.163
rs137472016	14	494621	CYHR1_TONSL	rs137351303	1	71170757	NRROS	1418	-0.0052	36.2264	2_1	0.0036	0.0722	1_2	0.0001	0.52	1_1	-0.0002	0.204	2_2	-0.0013	0.204
rs137472016	14	494621	CYHR1_TONSL	rs110656799	11	104756387	VAV2	1426	-0.0048	36.2264	2_1	0.0023	0.0966	1_2	0.0004	0.469	1_1	-0.0008	0.255	2_2	-0.0012	0.18
rs137472016	14	494621	CYHR1_TONSL	rs43312111	2	57216604	LRP1B(d)	1420	0.0049	36.2264	2_2	0.0029	0.0839	1_1	0.0002	0.496	1_2	-0.0006	0.228	2_1	-0.0012	0.192
rs137472016	14	494621	CYHR1_TONSL	rs42534666	26	5084073	PCDH15	1565	-0.0052	35.6662	2_1	0.0015	0.201	1_1	0.0001	0.552	1_2	-0.0003	0.172	2_2	-0.0041	0.0751
rs137472016	14	494621	CYHR1_TONSL	rs110591338	31	75821178	ENSBTAG00000052760	1566	-0.0054	35.6662	2_1	0.0012	0.208	1_2	0.0003	0.164	1_1	-0.0001	0.559	2_2	-0.0037	0.0682
rs137472016	14	494621	CYHR1_TONSL	rs41911587	2	42785731	RPRM_ENSBTAG00000012816	1558	-0.0048	35.6662	2_1	0.002	0.182	1_1	0.0002	0.508	1_2	-0.0005	0.216	2_2	-0.0035	0.094
rs137472016	14	494621	CYHR1_TONSL	rs133081574	2	42516008	GALNT13_RPRM	1557	-0.005	35.6662	2_1	0.0017	0.189	1_1	0	0.52	1_2	-0.0002	0.204	2_2	-0.0035	0.0868
rs137472016	14	494621	CYHR1_TONSL	rs43373301	3	116182969	ENSBTAG00000049539_COPS8	1561	-0.0048	35.6662	2_1	0.0021	0.171	1_1	0.0002	0.478	1_2	-0.0004	0.245	2_2	-0.0034	0.106
rs137472016	14	494621	CYHR1_TONSL	rs132674849	24	61602948	KDSR	1564	-0.0049	35.6662	2_1	0.0014	0.188	1_2	0.0004	0.219	1_1	-0.0002	0.505	2_2	-0.003	0.0884
rs137472016	14	494621	CYHR1_TONSL	rs41654948	6	89152164	MTHFD2L	1562	-0.0046	35.6662	2_1	0.0015	0.16	1_2	0.0006	0.3	1_1	-0.0004	0.424	2_2	-0.002	0.116
rs137472016	14	494621	CYHR1_TONSL	rs109976595	2	128718214	U6_IFNLR1	1559	0.0048	35.6662	2_2	0.0041	0.0856	1_2	0.0005	0.257	1_1	-0.0004	0.467	2_1	-0.0016	0.191
rs137472016	14	494621	CYHR1_TONSL	rs43223753	1	26105452	ROBO1(u)	1556	-0.0082	35.6662	2_1	0.006	0.0222	1_2	0.0001	0.663	2_2	-0.0005	0.254	1_1	-0.0015	0.0609
rs137472016	14	494621	CYHR1_TONSL	rs134754443	11	103578714	NACC2	1563	-0.0048	35.6662	2_1	0.0028	0.0946	1_2	0.0002	0.465	1_1	-0.0004	0.259	2_2	-0.0014	0.182
rs137472016	14	494621	CYHR1_TONSL	rs110863034	3	115571668	AGAP1	1560	0.0056	35.6662	2_2	0.0058	0.0496	1_2	0.0011	0.163	1_1	-0.0003	0.561	2_1	-0.0013	0.227
rs137472016	14	494621	CYHR1_TONSL	rs468351736	6	85720699	ENSBTAG00000049824_CABS1	1702	0.0079	35.1104	2_2	0.0008	0.248	1_2	0	0.667	1_1	-0.0004	0.0569	2_1	-0.0075	0.0278
rs137472016	14	494621	CYHR1_TONSL	rs41622324	6	40432849	KCNIP4	1700	-0.0056	35.1104	2_1	0.0011	0.219	1_2	0.0002	0.134	1_1	0	0.59	2_2	-0.0043	0.0569
rs137472016	14	494621	CYHR1_TONSL	rs41628927	1	72960557	bta-mir-2287_ATP13A3	1698	0.0066	35.1104	1_1	0.0024	0.1	2_2	0.0005	0.241	1_2	-0.0004	0.624	2_1	-0.0034	0.035
rs137472016	14	494621	CYHR1_TONSL	rs110623781	17	15779422	INPP4B	1703	-0.0045	35.1104	2_1	0.0025	0.147	1_1	0.0003	0.422	1_2	-0.0005	0.302	2_2	-0.0028	0.129
rs137472016	14	494621	CYHR1_TONSL	rs110165692	6	66818502	TXK	1701	-0.0046	35.1104	2_1	0.0018	0.161	1_2	0.0002	0.286	1_1	-0.0001	0.438	2_2	-0.0025	0.116
rs137472016	14	494621	CYHR1_TONSL	rs29019426	2	128750743	IFNLR1_IL22RA1	1699	0.0046	35.1104	2_2	0.0035	0.104	1_2	0.0004	0.307	1_1	-0.0004	0.417	2_1	-0.0019	0.172
rs137472016	14	494621	CYHR1_TONSL	rs110865073	25	5339582	RBFOX1	1704	-0.0048	35.1104	2_1	0.0034	0.0853	1_1	0.0001	0.246	1_2	-0.0001	0.478	2_2	-0.0015	0.191
rs137472016	14	494621	CYHR1_TONSL	rs109339144	2	135431433	PADI1_5S_rRNA	1850	-0.0052	34.5588	2_1	0.0021	0.2	1_1	0.0005	0.573	1_2	-0.0019	0.15	2_2	-0.0055	0.0764
rs137472016	14	494621	CYHR1_TONSL	rs109845542	9	97898303	PRKN	1856	-0.0048	34.5588	2_1	0.0021	0.184	1_1	0.0004	0.523	1_2	-0.001	0.201	2_2	-0.0041	0.0923
rs137472016	14	494621	CYHR1_TONSL	rs3423190381	5	9784723	OTOGL	1852	-0.0051	34.5588	2_1	0.0014	0.198	1_1	0	0.539	1_2	0	0.184	2_2	-0.0037	0.0783
rs137472016	14	494621	CYHR1_TONSL	rs41995240	22	3075056	ENSBTAG00000048601_ENSBTAG00000052346	1858	0.0049	34.5588	2_2	0.0014	0.192	1_1	0.0003	0.206	1_2	-0.0001	0.517	2_1	-0.0032	0.0844
rs137472016	14	494621	CYHR1_TONSL	rs109452259	6	87068809	GC_NPFFR2	1854	-0.0045	34.5588	2_1	0.0031	0.145	1_1	0.0006	0.428	1_2	-0.0011	0.295	2_2	-0.003	0.132
rs137472016	14	494621	CYHR1_TONSL	rs43424011	5	7320087	NAV3	1851	-0.0046	34.5588	2_1	0.0016	0.168	1_2	0.0003	0.27	1_1	-0.0002	0.454	2_2	-0.0025	0.108
rs137472016	14	494621	CYHR1_TONSL	rs135725922	6	36681743	PKD2_SPP1	1853	-0.0045	34.5588	2_1	0.0026	0.126	1_1	0.0002	0.357	1_2	-0.0002	0.367	2_2	-0.0022	0.15
rs137472016	14	494621	CYHR1_TONSL	rs109547634	28	9648302	5S_rRNA_RYR2	1859	-0.0044	34.5588	2_1	0.0023	0.135	1_2	0	0.35	1_1	0	0.374	2_2	-0.0022	0.142
rs137472016	14	494621	CYHR1_TONSL	rs136979224	6	95194673	CFAP299_ENSBTAG00000054713	1855	0.0044	34.5588	2_2	0.0016	0.145	1_1	0.0005	0.339	1_2	-0.0005	0.385	2_1	-0.0018	0.131
rs137472016	14	494621	CYHR1_TONSL	rs137268197	2	64424306	NCKAP5	1849	0.0044	34.5588	2_2	0.0015	0.142	1_1	0.0006	0.353	1_2	-0.0006	0.371	2_1	-0.0016	0.134
rs137472016	14	494621	CYHR1_TONSL	rs136370835	29	48750824	CDKN1C_KCNQ1	1860	-0.0046	34.5588	2_1	0.0028	0.097	1_2	0.0001	0.454	1_1	-0.0002	0.27	2_2	-0.0015	0.179
rs137472016	14	494621	CYHR1_TONSL	rs110938725	1	74955005	FGF12	1848	-0.0058	34.5588	2_1	0.005	0.0476	1_1	0.0002	0.143	1_2	-0.0001	0.581	2_2	-0.001	0.229
rs137472016	14	494621	CYHR1_TONSL	rs109043913	17	8021028	DCLK2(d)	1857	-0.0052	34.5588	2_1	0.0033	0.0658	1_2	0.0002	0.545	1_1	-0.0007	0.179	2_2	-0.001	0.21
rs137472016	14	494621	CYHR1_TONSL	rs42986603	7	1040253	RASGEF1C	2025	-0.0105	34.0116	2_1	0.0007	0.26	1_1	0	0.694	1_2	-0.0005	0.0298	2_2	-0.0103	0.0164
rs137472016	14	494621	CYHR1_TONSL	rs42657382	17	31148800	ENSBTAG00000048363(u)	2030	-0.0056	34.0116	2_1	0.0009	0.221	1_2	0.0008	0.138	1_1	-0.0002	0.586	2_2	-0.0037	0.055
rs137472016	14	494621	CYHR1_TONSL	rs134942945	31	60116582	TRPC5	2034	-0.0047	34.0116	2_1	0.0019	0.168	1_1	0.0001	0.467	1_2	-0.0002	0.257	2_2	-0.0031	0.108
rs137472016	14	494621	CYHR1_TONSL	rs43308752	17	28234462	7SK_ENSBTAG00000049817	2029	-0.0045	34.0116	2_1	0.002	0.168	1_1	0.0002	0.469	1_2	-0.0004	0.255	2_2	-0.003	0.108
rs137472016	14	494621	CYHR1_TONSL	rs110045777	25	324001	AXIN1	2032	0.0046	34.0116	2_2	0.0017	0.176	1_2	0	0.483	1_1	-0.0001	0.241	2_1	-0.003	0.1
rs137472016	14	494621	CYHR1_TONSL	rs137698478	17	27439736	blank	2028	-0.0045	34.0116	2_1	0.0023	0.154	1_1	0.0002	0.436	1_2	-0.0004	0.288	2_2	-0.0028	0.122
rs137472016	14	494621	CYHR1_TONSL	rs42353559	1	88779135	ENSBTAG00000048417_U6	2023	-0.0045	34.0116	2_1	0.0018	0.156	1_2	0.0002	0.299	1_1	-0.0001	0.425	2_2	-0.0024	0.12
rs137472016	14	494621	CYHR1_TONSL	rs110900423	29	46412853	TPCN2	2033	-0.0045	34.0116	2_1	0.0019	0.144	1_2	0.0003	0.335	1_1	-0.0003	0.389	2_2	-0.002	0.132
rs137472016	14	494621	CYHR1_TONSL	rs136228216	9	100914251	ENSBTAG00000051317	2026	0.0044	34.0116	2_2	0.0025	0.121	1_1	0	0.385	1_2	0	0.339	2_1	-0.002	0.155
rs137472016	14	494621	CYHR1_TONSL	rs110967415	6	62001816	GRXCR1_ENSBTAG00000051163	2024	-0.0044	34.0116	2_1	0.0015	0.145	1_2	0.0007	0.345	1_1	-0.0006	0.379	2_2	-0.0017	0.132
rs137472016	14	494621	CYHR1_TONSL	rs209406750	13	10194810	KIF16B	2027	-0.0046	34.0116	2_1	0.0027	0.0991	1_2	0.0001	0.45	1_1	-0.0002	0.274	2_2	-0.0015	0.177
rs137472016	14	494621	CYHR1_TONSL	rs29010108	20	53347823	CDH18	2031	-0.0075	34.0116	2_1	0.0063	0.0249	1_2	0.0001	0.65	1_1	-0.0005	0.0738	2_2	-0.0006	0.251
rs137472016	14	494621	CYHR1_TONSL	rs41636227	2	46429664	LOC104968526	2202	0.0091	33.4686	2_2	0.0006	0.257	1_1	0.0003	0.0396	1_2	0	0.684	2_1	-0.0081	0.0188
rs137472016	14	494621	CYHR1_TONSL	rs110136625	2	127206382	STMN1_PAQR7	2203	-0.0051	33.4686	2_1	0.0016	0.199	1_1	0.0001	0.548	1_2	-0.0004	0.175	2_2	-0.004	0.077
rs137472016	14	494621	CYHR1_TONSL	rs43427921	5	8912181	SYT1	2206	0.0047	33.4686	2_2	0.0017	0.183	1_2	0.0002	0.51	1_1	-0.0004	0.214	2_1	-0.0036	0.0931
rs137472016	14	494621	CYHR1_TONSL	rs109161923	17	32429584	FAT4	2216	-0.0055	33.4686	1_2	0.0011	0.138	2_1	0.0008	0.223	1_1	-0.0003	0.586	2_2	-0.0034	0.0533
rs137472016	14	494621	CYHR1_TONSL	rs136552476	1	12691827	blank	2200	0.0048	33.4686	2_2	0.0013	0.195	1_1	0.0003	0.199	1_2	-0.0001	0.525	2_1	-0.0031	0.081
rs137472016	14	494621	CYHR1_TONSL	rs41656693	6	58746181	SMIM14	2208	0.0044	33.4686	2_2	0.0031	0.128	1_2	0.0007	0.383	1_1	-0.0008	0.341	2_1	-0.0028	0.148
rs137472016	14	494621	CYHR1_TONSL	rs136713850	12	86338161	ATP11A	2210	-0.0044	33.4686	2_1	0.0023	0.139	1_1	0.0001	0.388	1_2	-0.0001	0.335	2_2	-0.0023	0.138
rs137472016	14	494621	CYHR1_TONSL	rs3423192159	5	10144676	PTPRQ	2207	0.0044	33.4686	2_2	0.0024	0.134	1_2	0.0001	0.376	1_1	-0.0001	0.348	2_1	-0.0022	0.142
rs137472016	14	494621	CYHR1_TONSL	rs109358717	1	34927781	bta-mir-2285cm_VGLL3	2201	0.0103	33.4686	2_2	0.0076	0.0131	1_1	0.0001	0.688	2_1	-0.0004	0.263	1_2	-0.0022	0.0357
rs137472016	14	494621	CYHR1_TONSL	rs42827893	17	3456928	DCHS2_SFRP2	2213	0.0058	33.4686	2_2	0.0027	0.0484	1_1	0.0004	0.606	2_1	-0.0006	0.228	1_2	-0.0022	0.118
rs137472016	14	494621	CYHR1_TONSL	rs135029160	6	66376834	CORIN	2209	0.0044	33.4686	2_2	0.0019	0.145	1_1	0.0002	0.329	1_2	-0.0002	0.394	2_1	-0.0021	0.131
rs137472016	14	494621	CYHR1_TONSL	rs109658988	13	12843979	USP6NL_CELF2	2211	0.0044	33.4686	2_2	0.0033	0.107	1_2	0.0005	0.317	1_1	-0.0004	0.407	2_1	-0.0021	0.169
rs137472016	14	494621	CYHR1_TONSL	rs41626147	5	658468	bta-mir-2284y-6_TSPAN8	2205	-0.0045	33.4686	2_1	0.003	0.107	1_1	0.0003	0.31	1_2	-0.0002	0.414	2_2	-0.0019	0.169
rs137472016	14	494621	CYHR1_TONSL	rs41635288	17	12449485	ZNF827	2215	0.0044	33.4686	2_2	0.0024	0.117	1_1	0.0001	0.4	1_2	-0.0002	0.324	2_1	-0.0017	0.159
rs137472016	14	494621	CYHR1_TONSL	rs137387972	3	49163465	ABCD3_ARHGAP29	2204	-0.0044	33.4686	2_1	0.002	0.113	1_2	0.0004	0.426	1_1	-0.0006	0.298	2_2	-0.0014	0.164
rs137472016	14	494621	CYHR1_TONSL	rs110280528	23	12106079	BTBD9	2217	-0.0044	33.4686	1_2	0.0011	0.398	2_1	0.001	0.133	2_2	-0.001	0.144	1_1	-0.0014	0.326
rs137472016	14	494621	CYHR1_TONSL	rs42438948	17	7548169	LRBA	2214	0.005	33.4686	2_2	0.0029	0.0733	1_1	0.0003	0.528	1_2	-0.0008	0.196	2_1	-0.001	0.203
rs137472016	14	494621	CYHR1_TONSL	rs41807899	16	52229599	FHAD1	2212	0.0058	33.4686	2_2	0.0053	0.0456	1_2	0.0004	0.14	1_1	-0.0001	0.583	2_1	-0.001	0.231
rs137472016	14	494621	CYHR1_TONSL	rs109299401	6	85451221	CSN2	2422	0.0077	32.93	2_2	0.0008	0.248	1_2	0	0.667	1_1	-0.0005	0.057	2_1	-0.0074	0.0279
rs137472016	14	494621	CYHR1_TONSL	rs381311750	6	85472679	HSTN	2423	-0.0076	32.93	2_1	0.0008	0.248	1_1	0	0.667	1_2	-0.0005	0.057	2_2	-0.0073	0.028
rs137472016	14	494621	CYHR1_TONSL	rs42224962	6	65774333	GABRB1	2420	-0.0074	32.93	1_2	0.0019	0.0688	2_1	0.0005	0.25	1_1	-0.0002	0.655	2_2	-0.0048	0.0261
rs137472016	14	494621	CYHR1_TONSL	rs137329918	9	100258638	ENSBTAG00000050769_U6	2425	-0.0055	32.93	2_1	0.0014	0.214	1_1	0.0001	0.586	1_2	-0.0005	0.137	2_2	-0.0047	0.0623
rs137472016	14	494621	CYHR1_TONSL	rs109984646	23	21820476	ENSBTAG00000054235_ENSBTAG00000046237	2433	0.0051	32.93	2_2	0.0013	0.209	1_2	0.0001	0.57	1_1	-0.0003	0.154	2_1	-0.0041	0.0672
rs137472016	14	494621	CYHR1_TONSL	rs137254796	6	83963293	TMPRSS11E	2421	-0.0046	32.93	2_1	0.0021	0.169	1_1	0.0004	0.48	1_2	-0.0006	0.244	2_2	-0.0035	0.107
rs137472016	14	494621	CYHR1_TONSL	rs42803894	1	63694804	IGSF11(u)	2416	-0.0044	32.93	2_1	0.0019	0.167	1_1	0	0.46	1_2	-0.0001	0.263	2_2	-0.0027	0.109
rs137472016	14	494621	CYHR1_TONSL	rs41958909	20	67846798	ADAMTS16	2431	0.0043	32.93	2_2	0.0028	0.13	1_2	0.0005	0.379	1_1	-0.0005	0.344	2_1	-0.0025	0.146
rs137472016	14	494621	CYHR1_TONSL	rs134308352	6	114377907	ABLIM2	2424	0.0045	32.93	2_2	0.0032	0.116	1_2	0.0006	0.344	1_1	-0.0005	0.379	2_1	-0.0024	0.16
rs137472016	14	494621	CYHR1_TONSL	rs109618888	1	35401745	CHMP2B	2414	0.0044	32.93	2_2	0.0024	0.13	1_2	0	0.362	1_1	-0.0001	0.361	2_1	-0.002	0.146
rs137472016	14	494621	CYHR1_TONSL	rs136827441	1	35440283	POU1F1(d)	2415	0.0044	32.93	2_2	0.0024	0.13	1_2	0	0.362	1_1	0	0.361	2_1	-0.002	0.146
rs137472016	14	494621	CYHR1_TONSL	rs41960397	20	68031767	ADAMTS16_ENSBTAG00000045462	2432	-0.0044	32.93	2_1	0.0024	0.114	1_2	0.0001	0.407	1_1	-0.0001	0.317	2_2	-0.0018	0.162
rs137472016	14	494621	CYHR1_TONSL	rs110722469	5	22887027	LOC107132465	2419	0.0046	32.93	2_2	0.003	0.102	1_2	0.0001	0.29	1_1	-0.0001	0.433	2_1	-0.0017	0.175
rs137472016	14	494621	CYHR1_TONSL	rs110212322	1	65647815	STXBP5L	2417	0.0096	32.93	2_2	0.0074	0.0142	1_1	0.0001	0.684	2_1	-0.0004	0.262	1_2	-0.0017	0.0398
rs137472016	14	494621	CYHR1_TONSL	rs136444004	13	42248298	CST3_SYNDIG1	2426	-0.0044	32.93	2_1	0.0012	0.161	1_2	0.0009	0.309	1_1	-0.0007	0.415	2_2	-0.0017	0.115
rs137472016	14	494621	CYHR1_TONSL	rs29016438	17	26566646	blank	2430	-0.0046	32.93	2_1	0.0033	0.0882	1_1	0.0002	0.255	1_2	-0.0001	0.469	2_2	-0.0016	0.188
rs137472016	14	494621	CYHR1_TONSL	rs109656792	16	15481730	BRINP3	2427	0.0045	32.93	2_2	0.003	0.0915	1_1	0	0.465	1_2	0	0.258	2_1	-0.0015	0.185
rs137472016	14	494621	CYHR1_TONSL	rs43226739	1	29576850	GBE1(d)	2413	-0.0045	32.93	2_1	0.0026	0.0948	1_2	0.0002	0.464	1_1	-0.0003	0.26	2_2	-0.0014	0.181
rs137472016	14	494621	CYHR1_TONSL	rs41614522	2	55843399	LRP1B	2418	-0.0044	32.93	2_1	0.0019	0.113	1_2	0.0005	0.429	1_1	-0.0007	0.295	2_2	-0.0013	0.163
rs137472016	14	494621	CYHR1_TONSL	rs41838997	17	9768434	NR3C2	2429	-0.005	32.93	2_1	0.0026	0.0699	1_2	0.0004	0.542	2_2	-0.0009	0.206	1_1	-0.0011	0.182
rs137472016	14	494621	CYHR1_TONSL	rs110966199	16	45255381	ENSBTAG00000050082_ERRFI1	2428	0.0057	32.93	2_2	0.0044	0.0463	1_1	0.0001	0.592	1_2	-0.0004	0.132	2_1	-0.0008	0.23
rs137472016	14	494621	CYHR1_TONSL	rs383383092	6	85472477	HSTN	2665	-0.0076	32.3957	2_1	0.0008	0.248	1_1	0	0.667	1_2	-0.0005	0.0571	2_2	-0.0073	0.028
rs137472016	14	494621	CYHR1_TONSL	rs109388189	1	40189561	blank	2654	-0.0052	32.3957	2_1	0.0013	0.21	1_1	0	0.57	1_2	-0.0001	0.154	2_2	-0.004	0.0662
rs137472016	14	494621	CYHR1_TONSL	rs43432043	5	9705723	PPP1R12A_OTOGL	2662	-0.0049	32.3957	2_1	0.0014	0.197	1_1	0	0.535	1_2	0	0.188	2_2	-0.0036	0.0796
rs137472016	14	494621	CYHR1_TONSL	rs109496638	6	59551603	RBM47	2663	0.0044	32.3957	2_2	0.0021	0.155	1_2	0.0002	0.437	1_1	-0.0003	0.287	2_1	-0.0028	0.121
rs137472016	14	494621	CYHR1_TONSL	rs108975395	5	3977072	ATXN7L3B(u)	2661	-0.0046	32.3957	2_1	0.0014	0.183	1_2	0.0003	0.232	1_1	-0.0002	0.492	2_2	-0.0027	0.0933
rs137472016	14	494621	CYHR1_TONSL	rs134383758	6	85136324	UGT2A1	2664	0.0045	32.3957	2_2	0.0014	0.181	1_1	0.0003	0.237	1_2	-0.0002	0.487	2_1	-0.0027	0.095
rs137472016	14	494621	CYHR1_TONSL	rs43708498	17	28276580	7SK_ENSBTAG00000049817	2669	-0.0043	32.3957	2_1	0.0025	0.139	1_1	0.0003	0.398	1_2	-0.0004	0.325	2_2	-0.0025	0.137
rs137472016	14	494621	CYHR1_TONSL	rs42353606	1	88750485	ENSBTAG00000048417_U6	2656	-0.0044	32.3957	2_1	0.0023	0.141	1_1	0.0001	0.396	1_2	-0.0002	0.328	2_2	-0.0023	0.135
rs137472016	14	494621	CYHR1_TONSL	rs41575648	1	65625274	STXBP5L	2655	-0.0043	32.3957	2_1	0.0022	0.127	1_2	0.0001	0.375	1_1	-0.0002	0.349	2_2	-0.0018	0.149
rs137472016	14	494621	CYHR1_TONSL	rs110916024	2	128428771	RCAN3_NIPAL3	2657	-0.0043	32.3957	2_1	0.0021	0.13	1_2	0.0002	0.369	1_1	-0.0002	0.355	2_2	-0.0018	0.146
rs137472016	14	494621	CYHR1_TONSL	rs133583771	3	49229422	ABCD3_ARHGAP29	2659	0.0043	32.3957	2_2	0.0018	0.123	1_1	0.0004	0.398	1_2	-0.0005	0.325	2_1	-0.0015	0.153
rs137472016	14	494621	CYHR1_TONSL	rs133821646	17	2370851	LOC112441988	2667	-0.0051	32.3957	2_1	0.0041	0.0613	1_1	0.0001	0.179	1_2	0	0.545	2_2	-0.0011	0.215
rs137472016	14	494621	CYHR1_TONSL	rs108956834	3	44454674	PLPPR5_SNX7	2658	0.0051	32.3957	2_2	0.0038	0.0623	1_1	0	0.546	1_2	-0.0001	0.178	2_1	-0.0011	0.214
rs137472016	14	494621	CYHR1_TONSL	rs29021928	3	120142264	KIF1A_AGXT	2660	0.005	32.3957	2_2	0.0033	0.0654	1_1	0.0002	0.544	1_2	-0.0005	0.18	2_1	-0.001	0.211
rs137472016	14	494621	CYHR1_TONSL	rs41608551	16	45364374	ERRFI1	2666	-0.0053	32.3957	2_1	0.0042	0.0538	1_2	0	0.569	1_1	-0.0002	0.155	2_2	-0.0009	0.222
rs137472016	14	494621	CYHR1_TONSL	rs133066931	25	17708637	GPR139_GP2	2670	-0.0055	32.3957	2_1	0.0038	0.0506	1_2	0.0002	0.584	1_1	-0.0007	0.14	2_2	-0.0009	0.226
rs137472016	14	494621	CYHR1_TONSL	rs135114031	17	5206400	ENSBTAG00000048983_U6	2668	-0.0075	32.3957	2_1	0.0063	0.0233	1_2	0.0001	0.655	2_2	-0.0006	0.253	1_1	-0.0006	0.0684
rs17870736	14	511247	VPS28	rs43268477	1	125683184	SLC9A9	392	0.0047	44.5197	1_1	0.0017	0.17	2_2	0.0008	0.339	2_1	-0.0009	0.289	1_2	-0.0014	0.201
rs17870736	14	511247	VPS28	rs132937608	20	28111718	U6_PARP8	443	0.0053	43.8995	2_2	0.0015	0.175	1_1	0.0009	0.269	2_1	-0.0006	0.453	1_2	-0.0024	0.103
rs17870736	14	511247	VPS28	rs43278037	1	125726305	ENSBTAG00000052125_CHST2	442	0.0047	43.8995	1_1	0.0017	0.169	2_2	0.0008	0.34	2_1	-0.0009	0.288	1_2	-0.0014	0.202
rs17870736	14	511247	VPS28	rs29024419	20	28231492	U6_PARP8	483	0.0052	43.2835	2_2	0.0014	0.172	1_1	0.0009	0.27	2_1	-0.0005	0.456	1_2	-0.0024	0.102
rs17870736	14	511247	VPS28	rs43270362	1	125609019	SLC9A9	559	0.0046	42.0644	1_1	0.0018	0.153	2_2	0.0007	0.367	2_1	-0.0009	0.261	1_2	-0.0012	0.218
rs17870736	14	511247	VPS28	rs136653182	20	26615565	ITGA1(d)	603	-0.0051	41.4612	2_1	0.0013	0.177	1_2	0.0009	0.267	2_2	-0.0005	0.452	1_1	-0.0023	0.105
rs17870736	14	511247	VPS28	rs43222662	1	26169638	ROBO1	667	0.0049	40.8624	1_1	0.0014	0.254	2_2	0.0004	0.176	2_1	-0.0002	0.453	1_2	-0.003	0.117
rs17870736	14	511247	VPS28	rs135333478	20	27147364	blank	668	-0.0048	40.8624	2_1	0.0014	0.215	1_2	0.0008	0.249	2_2	-0.0007	0.414	1_1	-0.0018	0.123
rs17870736	14	511247	VPS28	rs42009556	22	45719793	WNT5A_ENSBTAG00000049764	826	-0.0045	39.6776	1_2	0.0013	0.213	2_1	0.0008	0.266	2_2	-0.0006	0.363	1_1	-0.0017	0.159
rs17870736	14	511247	VPS28	rs41585840	1	33610831	CADM2	981	0.0045	38.51	1_1	0.0019	0.138	2_2	0.0005	0.391	2_1	-0.0009	0.238	1_2	-0.0011	0.233
rs17870736	14	511247	VPS28	rs43166563	1	128168404	ENSBTAG00000052041_TRIM42	1185	0.0052	37.3596	2_2	0.0011	0.13	1_1	0.0009	0.29	2_1	-0.0003	0.499	1_2	-0.003	0.0819
rs17870736	14	511247	VPS28	rs109217701	4	103417517	TBXAS1	1186	0.0052	37.3596	1_1	0.001	0.281	2_2	0.0009	0.142	2_1	-0.0003	0.486	1_2	-0.003	0.0907
rs17870736	14	511247	VPS28	rs135236809	20	23802929	MTREX	1187	0.0045	37.3596	2_2	0.0014	0.229	1_1	0.0008	0.242	2_1	-0.0008	0.399	1_2	-0.0015	0.129
rs17870736	14	511247	VPS28	rs109344144	15	52779701	P2RY6	1301	0.0063	36.7909	2_2	0.002	0.0828	1_1	0.0005	0.322	2_1	-0.0003	0.546	1_2	-0.0035	0.0494
rs17870736	14	511247	VPS28	rs110748874	8	109991888	CDK5RAP2	1300	0.0056	36.7909	1_1	0.0018	0.0692	2_2	0.0006	0.525	1_2	-0.0004	0.302	2_1	-0.0028	0.104
rs17870736	14	511247	VPS28	rs109356287	17	63657076	UBE3B	1302	0.0045	36.7909	1_1	0.002	0.136	2_2	0.0005	0.393	2_1	-0.0008	0.235	1_2	-0.0011	0.235
rs17870736	14	511247	VPS28	rs42163977	17	5939438	ENSBTAG00000048878_GATB	1429	0.0052	36.2264	1_1	0.0018	0.0835	2_2	0.0006	0.499	1_2	-0.0005	0.288	2_1	-0.0023	0.13
rs17870736	14	511247	VPS28	rs3423653787	31	2891451	DOCK11	1430	0.0043	36.2264	1_1	0.001	0.22	2_2	0.001	0.259	2_1	-0.0007	0.369	1_2	-0.0015	0.152
rs17870736	14	511247	VPS28	rs135124846	15	52725708	P2RY2	1570	-0.0062	35.6662	2_1	0.002	0.082	1_2	0.0005	0.323	2_2	-0.0003	0.546	1_1	-0.0034	0.0488
[truncated: 764 more rows]
